# Supplementary material for: Mendelian adult-onset leukodystrophy genes in Alzheimer's disease: critical influence of CSF1R and NOTCH3
Source: Neurobiol Aging. 2018 Jun;66:179.e17–29. doi: 10.1016/j.neurobiolaging.2018.01.015 (PMC5937905; doi:10.1016/j.neurobiolaging.2018.01.015)
Supplement: Supplementary Tables [file mmc3.xlsx]

## Sheet: ST3
	Log2FC
Mouseac sample ID	ARSA	CSF1R	EIF2B1	EIF2B2	EIF2B4	EIF2B5	HTRA1	NOTCH3	TREX1	AIF1	CD68	GFAP	TREM2	GRN	TYROBP
HO_TASTPM_H_8m-WILD_H_8m	0.119348	1.2091	-0.0153735	0.0739065	-0.01356	-0.17327	0.17886	0.147273	0.245101	1.20897	2.30414	2.59397	2.62862	1.33256	2.38562
HO_TASTPM_C_8m-WILD_C_8m	0.174102	1.12447	-0.0057995	0.134115	0.009485	-0.08235	0.159005	0.124408	0.272123	1.1512	1.80071	2.01304	2.35438	1.11392	2.1849
HO_TASTPM_C_18m-WILD_C_18m	0.290523	0.9811	-0.241861	0.11956	-0.077719	-0.0691762	0.0373333	0.194548	0.184187	0.992551	1.98028	2.69659	2.51169	1.18208	2.03891
HO_TASTPM_H_18m-WILD_H_18m	0.354852	0.755194	-0.0885586	0.297336	-0.0677476	-0.0723952	-0.0434619	0.184843	0.404673	1.1989	2.29297	1.64745	2.46953	1.31387	2.23634
HET_TAS10TPM_H_18m-WILD_H_18m	0.139344	0.693672	-0.00980107	0.0596807	0.0463857	-0.0219536	0.0218964	0.09932	0.232798	0.898938	1.6213	1.5466	2.01969	0.756996	1.7362
TAU_H_18m-WILD_H_18m	0.277152	0.626808	-0.0207952	0.384296	0.138086	0.0410714	0.223538	0.33425	0.364227	1.54176	1.89395	1.63355	2.01363	0.876138	2.18191
HET_TAS10TPM_C_18m-WILD_C_18m	0.00284786	0.440642	-0.0618018	-0.0144279	-0.0393607	-0.0742679	0.068475	0.0521618	0.07505	0.496839	1.12523	1.73057	1.32192	0.486393	1.27716
TAU_C_18m-WILD_C_18m	0.0253862	0.3937	-0.0401343	0.13279	0.143248	0.0111571	0.284633	0.282701	0.25519	0.630241	0.805806	1.47181	0.767021	0.564676	0.971114
HET_TAS10TPM_C_8m-WILD_C_8m	0.137802	0.385821	0.027978	0.129523	0.03621	-0.06165	0.086805	0.0434275	0.0676835	0.455774	0.47402	0.575223	0.966031	0.328765	0.99247
HO_TASTPM_C_4m-WILD_C_4m	0.051235	0.356489	0.009624	-0.049328	-0.095355	-0.109335	-0.00209	-0.0806165	0.030785	0.473076	0.779565	0.917865	1.01976	0.39884	1.03461
HET_TAS10TPM_H_8m-WILD_H_8m	0.069898	0.305228	0.0894915	0.030434	0.02229	-0.167645	0.12206	-0.103366	0.046711	0.401992	0.979076	1.25472	1.0701	0.540965	0.964265
TPM_H_18m-WILD_H_18m	0.0548852	0.180548	-0.0465152	0.0615424	0.00625238	0.0170048	0.0842714	0.0239167	0.14546	0.280487	0.234079	-0.0928948	0.519873	0.170971	0.571502
HO_TASTPM_H_4m-WILD_H_4m	0.359724	0.180044	-0.057162	0.088981	-0.02245	-0.102355	-0.11539	0.0554105	0.121732	0.262074	0.433612	0.325687	0.650581	0.3947	0.619343
HO_TASTPM_C_2m-WILD_C_2m	0.179961	0.115835	-0.0930157	0.052187	-0.0503295	-0.0315932	-0.261702	-0.0443705	-0.0970616	0.0285518	0.294669	0.226922	0.229101	0.231036	-0.00834795
TPM_C_2m-WILD_C_2m	0.0628359	0.111487	0.0634268	0.0865995	0.0137955	-0.0240932	-0.0332523	-0.057428	0.0228034	0.0874493	0.183082	0.474105	0.230721	0.262886	0.0995995
TPM_C_4m-WILD_C_4m	-0.0904475	0.110451	0.0642065	0.163935	-0.03283	0.031315	-0.04864	0.007071	0.0427925	0.156548	0.099482	-0.114005	0.157497	-0.176285	0.274818
TAS10_C_8m-WILD_C_8m	-0.0616413	0.109745	-0.007972	-0.0753033	0.0108767	0.0813833	0.0964467	-0.32048	-0.0175473	-0.0146057	-0.263585	-0.30103	0.128604	-0.0272767	0.269189
TAS10_H_8m-WILD_H_8m	-0.0887603	0.088093	-0.0543877	-0.028181	0.0948567	0.0412467	-0.0931067	-0.0499623	-0.086249	0.03131	0.159103	0.13637	0.0226763	-0.05686	0.0694967
TAU_C_8m-WILD_C_8m	0.041727	0.079038	0.133133	0.0731575	0.02131	0.022875	0.07398	-0.191918	0.043816	0.152001	0.098717	0.221101	0.294056	0.08924	0.348627
TPM_H_8m-WILD_H_8m	0.0268005	0.074958	-0.019761	-0.0228435	-0.045685	-0.026295	0.04926	0.039091	-0.0706515	0.0365025	0.028411	0.17618	-0.008947	-0.12936	0.0634225
HET_TAS10TPM_H_4m-average_WILD_Hip_4m	0.0794165	0.036727	0.0298155	0.0401035	0.006925	-0.02708	-0.100315	0.0696505	0.033817	0.0380535	0.32564	0.05082	-0.0123535	0.0002	-0.0365745
TPM_C_8m-WILD_C_8m	-0.0128255	0.035653	0.0471305	0.02319	-0.00574	0.0046	0.01168	-0.0953575	0.087266	0.0192585	-0.276005	-0.192372	0.026626	-0.022785	0.0771395
HO_TASTPM_H_2m-WILD_H_2m	0.180652	0.0213809	-0.0223705	0.078475	0.0385295	-0.124514	-0.155639	-0.0170934	-0.0956816	0.15652	0.279251	-0.109819	0.314392	0.15512	0.341736
TPM_H_4m-WILD_Hip_4m	-0.0775285	0.019887	0.051053	0.162316	0.1013	0.08607	0.035285	0.102641	0.119749	0.205636	-0.0344255	-0.07334	0.198412	-0.08015	0.161233
TAU_H_8m-WILD_H_8m	0.085298	0.018538	0.120942	0.114844	-0.02176	-0.083595	0.16856	-0.102437	0.0611785	0.092435	0.180311	0.422636	0.0988405	0.131265	0.159085
TAS10_H_4m-WILD_Hip_4m	0.155824	0.009467	-0.098852	0.065276	-0.0128	0.03942	-0.10914	-0.100827	0.068057	0.051231	0.189817	-0.023095	0.001819	0.05175	0.162933
TAS10_C_18m-WILD_C_18m	0.0439479	0.004105	-0.0164118	0.0350596	0.0185643	0.0154071	-0.147825	-0.0203407	0.0695075	0.101014	0.545073	0.663571	0.538686	0.263968	0.527585
TPM_C_18m-WILD_C_18m	0.177223	-0.00834333	-0.063791	-0.00105619	-0.019019	0.0562571	0.138833	0.0215543	-0.0132733	0.0036681	-0.061531	-0.310431	-0.0386986	-0.110057	0.0708971
TPM_H_2m-WILD_H_2m	-0.0961827	-0.0179466	-0.038273	-0.0069525	-0.142445	-0.0267886	0.122986	-0.122808	-0.150539	-0.0497927	-0.190352	0.372019	-0.165458	-0.107505	-0.101041
TAU_C_2m-WILD_C_2m	0.129791	-0.0282505	-0.112221	0.0247795	-0.0192295	0.0460068	0.00679773	-0.131993	-0.183832	-0.00307318	0.127359	0.28677	-0.0501114	0.0579864	-0.057433
TAS10_H_18m-WILD_H_18m	0.125594	-0.0349932	-0.0149836	0.113043	0.0820607	0.0243214	-0.200204	-0.0275975	0.0873325	0.10134	0.358689	-0.190074	0.29515	0.208571	0.339703
TAS10_H_2m-WILD_H_2m	0.0590273	-0.0459316	-0.036673	-0.0988025	0.0279045	-0.0652636	-0.177664	-0.0494884	-0.164739	-0.0667602	0.0269434	-0.419431	-0.213951	0.0604695	-0.245601
TAS10_C_2m-WILD_C_2m	0.127661	-0.046953	0.0175443	-0.068843	-0.0445045	-0.0471932	-0.168027	-0.0829905	-0.103034	-0.0367407	0.0596168	0.0400773	-0.0751364	0.120136	-0.110883
HET_TAS10TPM_C_2m-WILD_C_2m	0.171736	-0.049153	-0.0567557	0.0897795	-0.0168295	-0.0283932	-0.147502	-0.072988	0.0494159	-0.102086	0.0309018	-0.0362927	-0.0269689	0.108311	-0.12917
TAU_H_2m-WILD_H_2m	-0.0821377	-0.0848491	-0.00995045	-0.0781425	0.0236045	0.0745614	0.00806136	0.108887	-0.0893616	-0.248568	-0.296129	0.181114	-0.246631	-0.368558	-0.203471
TAS10_C_4m-WILD_C_4m	-0.053215	-0.090616	0.128334	0.145287	-0.15258	0.05834	-0.11994	0.022191	0.15879	-0.069087	0.255257	-0.05352	-0.059463	-0.03596	-0.000532
HET_TAS10TPM_H_2m-WILD_H_2m	0.0654023	-0.129432	-0.017963	0.001735	-0.0126705	-0.0599136	-0.0356386	-0.0650809	-4.65909e-05	-0.318195	-0.338047	-0.421169	-0.427518	-0.185705	-0.375241
TAU_H_4m-WILD_Hip_4m	0.149299	-0.150336	0.036743	0.083441	0.001525	-0.08493	-0.006815	0.388803	0.116869	-0.272486	-0.262843	-0.495558	-0.462736	-0.237695	-0.369472
TAU_H_4m-WILD_Hip_4m	0.149299	-0.150336	0.036743	0.083441	0.001525	-0.08493	-0.006815	0.388803	0.116869	-0.272486	-0.262843	-0.495558	-0.462736	-0.237695	-0.369472
HET_TAS10TPM_C_4m-WILD_C_4m	0.052635	-0.214506	-0.0459635	-0.081578	-0.05493	-0.079835	-0.12804	-0.0161615	0.01271	-0.192922	-0.280323	-0.442728	-0.39988	-0.253805	-0.217855

## Sheet: ST4
			Log2FC					Log2FC
Sample ID	AVERAGE_HET_TASTPM_H_2m	average_wild_H_2m	HET_TATS10TPM_H_2m-wild_H_2m	p-val	adj p-val	AVERAGE_HET_TATS10TPM_C_2m	average_wild_C_2m	HET_TATS10TPM_C_2m-wild_C_2m	p-val	adj p-val
CSF1R	8.19006	8.31949	-0.129432	0.08761	0.131415	8.70841	8.75757	-0.049153	0.7103	0.8355
GRN	10.2556	10.4414	-0.185705	0.1367	0.16404	10.4841	10.3758	0.108311	0.1615	0.4845
TYROBP	7.79354	8.16878	-0.375241	0.03095	0.0619	8.4017	8.53088	-0.12917	0.1321	0.4845
TREM2	8.13498	8.5625	-0.427518	0.01743	0.05229	8.94468	8.97165	-0.0269689	0.8355	0.8355
AIF1	7.49849	7.81668	-0.318195	0.007867	0.047202	8.13551	8.2376	-0.102086	0.2831	0.5662
GFAP	7.85975	8.28092	-0.421169	0.912	0.912	7.94587	7.98216	-0.0362927	0.7877	0.8355
			Log2FC					Log2FC
Sample ID	AVERAGE_HET_TASTPM_H_4m	average_wild_Hip_4m	HET_TATS10TPM_H_4m-average_wild_Hip_4m	p-val	adj p-val	AVERAGE_HET_TATS10TPM_C_4m	average_wild_C_4m	HET_TATS10TPM_C_4m-wild_C_4m	p-val	adj p-val
CSF1R	8.31457	8.27785	0.036727	0.5524	0.9986	8.57795	8.79246	-0.214506	0.1913	0.27084
GRN	10.4706	10.4704	0.0002	0.9986	0.9986	10.3201	10.5739	-0.253805	0.161	0.27084
TREM2	8.70347	8.71583	-0.0123535	0.9087	0.9986	8.74651	9.14639	-0.39988	0.089	0.27084
TYROBP	8.24559	8.28217	-0.0365745	0.7141	0.9986	8.30348	8.52134	-0.217855	0.3637	0.3637
AIF1	7.94587	7.90782	0.0380535	0.6222	0.9986	8.14346	8.33638	-0.192922	0.2257	0.27084
GFAP	8.42083	8.37001	0.05082	0.7553	0.9986	7.74447	8.1872	-0.442728	0.1367	0.27084
			Log2FC					Log2FC
Sample ID	AVERAGE_HET_TASTPM_H_8m	average_wild_H_8m	HET_TATS10TPM_H_8m-wild_H_8m	p-val	adj p-val	AVERAGE_HET_TATS10TPM_C_8m	average_wild_C_8m	HET_TATS10TPM_C_8m-wild_C_8m	p-val	adj p-val
CSF1R	8.51624	8.21102	0.305228	0.01767	0.01767	9.01304	8.62722	0.385821	0.07166	0.07166
GRN	10.9559	10.415	0.540965	0.0002823	0.000974	10.783	10.4542	0.328765	0.04552	0.06828
TREM2	9.68821	8.61811	1.0701	0.000349	0.000974	10.0063	9.04027	0.966031	0.01078	0.02156
TYROBP	9.05972	8.09545	0.964265	0.001569	0.0023535	9.44315	8.45068	0.99247	0.003687	0.02156
AIF1	8.24913	7.84714	0.401992	0.003295	0.003954	8.68555	8.22978	0.455774	0.008516	0.02156
GFAP	9.33199	8.07728	1.25472	0.000487	0.000974	8.84158	8.26636	0.575223	0.06384	0.07166
			Log2FC					Log2FC
Sample ID	AVERAGE_HET_TASTPM_H_18m	average_wild_H_18m	HET_TATS10TPM_H_18m-wild_H_18m	p-val	adj p-val	AVERAGE_HET_TATS10TPM_C_18m	average_wild_C_18m	HET_TATS10TPM_C_18m-wild_C_18m	p-val	adj p-val
CSF1R	9.03689	8.34322	0.693672	2.718e-05	2.72e-05	9.2398	8.79916	0.440642	0.006402	0.0076824
GRN	11.1509	10.3939	0.756996	1.317e-05	1.98e-05	11.0564	10.57	0.486393	0.002418	0.003627
TREM2	10.8778	8.85814	2.01969	1.514e-06	4.53e-06	10.788	9.46611	1.32192	0.0001422	0.0002844
TYROBP	10.0636	8.32742	1.7362	5.272e-07	3.162e-06	10.1127	8.83555	1.27716	8.652e-05	0.0002595
AIF1	8.86084	7.9619	0.898938	2.254e-05	2.7e-05	9.03197	8.53513	0.496839	0.01156	0.01156
GFAP	10.477	8.93042	1.5466	5.393e-06	1.078e-05	10.2977	8.56714	1.73057	3.848e-06	2.31e-05
			Log2FC					Log2FC
Sample ID	AVERAGE_HO_TASTPM_H_2m	average_wild_H_2m	HO_TASTPM_H_2m-wild_H_2m	p-val	adj p-val	AVERAGE_HO_TASTPM_C_2m	average_wild_C_2m	HO_TASTPM_C_2m-wild_C_2m	p-val	adj p-val
CSF1R	8.34087	8.31949	0.0213809	0.7534	0.90408	8.8734	8.75757	0.115835	0.3183	0.47745
GRN	10.5965	10.4414	0.15512	0.2324	0.3486	10.6068	10.3758	0.231036	0.01128	0.03384
TREM2	8.87689	8.5625	0.314392	0.06959	0.20877	9.20075	8.97165	0.229101	0.004606	0.027636
TYROBP	8.51051	8.16878	0.341736	0.03526	0.20877	8.52253	8.53088	-0.00834795	0.9513	0.9513
AIF1	7.9732	7.81668	0.15652	0.1694	0.3388	8.26615	8.2376	0.0285518	0.7972	0.9513
GFAP	8.1711	8.28092	-0.109819	0.9381	0.9381	8.20908	7.98216	0.226922	0.117	0.234
			Log2FC					Log2FC
Sample ID	AVERAGE_HO_TASTPM_H_4m	average_wild_Hip_4m	HO_TASTPM_H_4m-wild_Hip_4m	p-val	adj p-val	AVERAGE_HO_TASTPM_C_4m	average_wild_C_4m	HO_TASTPM_C_4m-wild_C_4m	p-val	adj p-val
CSF1R	8.45789	8.27785	0.180044	0.08224	0.08224	9.14894	8.79246	0.356489	0.00669	0.008028
GRN	10.8651	10.4704	0.3947	0.001426	0.002139	10.9727	10.5739	0.39884	0.009049	0.009049
TREM2	9.36641	8.71583	0.650581	0.0003362	0.0010086	10.1662	9.14639	1.01976	7.594e-06	2.277e-05
TYROBP	8.90151	8.28217	0.619343	9.75e-05	0.000585	9.55595	8.52134	1.03461	1.095e-06	6.6e-06
AIF1	8.16989	7.90782	0.262074	0.01008	0.012096	8.80946	8.33638	0.473076	0.0007921	0.00118815
GFAP	8.69569	8.37001	0.325687	0.0007921	0.0015842	9.10506	8.1872	0.917865	0.0001725	0.000345
			Log2FC					Log2FC
Sample ID	AVERAGE_HO_TASTPM_H_8m	average_wild_H_8m	HO_TASTPM_H_8m-wild_H_8m	p-val	adj p-val	AVERAGE_HO_TASTPM_C_8m	average_wild_C_8m	HO_TASTPM_C_8m-wild_C_8m	p-val	adj p-val
CSF1R	9.42011	8.21102	1.2091	8.408e-08	2.523e-07	9.75169	8.62722	1.12447	8.769e-05	8.77e-05
GRN	11.7475	10.415	1.33256	1.485e-06	1.788e-06	11.5681	10.4542	1.11391	5.182e-06	1.036e-05
TREM2	11.2467	8.61811	2.62862	1.945e-08	1.17e-07	11.3947	9.04027	2.35438	1.565e-06	4.71e-06
TYROBP	10.4811	8.09545	2.38562	1.905e-07	3.82e-07	10.6356	8.45068	2.1849	1.54e-06	4.71e-06
AIF1	9.05611	7.84714	1.20897	2.063e-06	2.063e-06	9.38097	8.22978	1.1512	1.401e-05	1.6812e-05
GFAP	10.6713	8.07728	2.59397	5.398e-07	8.1e-07	10.2794	8.26636	2.01304	1.176e-05	1.6812e-05
			Log2FC					Log2FC
Sample ID	AVERAGE_HO_TASTPM_H_18m	average_wild_H_18m	HO_TASTPM_H_18m-wild_H_18m	p-val	adj p-val	AVERAGE_HO_TASTPM_C_18m	average_wild_C_18m	HO_TASTPM_C_18m-wild_C_18m	p-val	adj p-val
CSF1R	9.09841	8.34322	0.755194	0.0002761	0.0002761	9.78026	8.79916	0.9811	0.0003013	0.0003013
GRN	11.7078	10.3939	1.31387	1.023e-06	5.07e-06	11.752	10.57	1.18208	5.836e-06	8.76e-06
TREM2	11.3277	8.85814	2.46953	7.182e-06	1.436e-05	11.9778	9.46611	2.51169	5.238e-07	1.572e-06
TYROBP	10.5638	8.32742	2.23634	1.685e-06	5.07e-06	10.8745	8.83555	2.03891	1.696e-06	3.4e-06
AIF1	9.1608	7.9619	1.1989	1.072e-05	1.605e-05	9.52768	8.53513	0.992551	0.0002146	0.00025752
GFAP	10.5779	8.93042	1.64745	3.019e-05	3.624e-05	11.2637	8.56714	2.69659	1.509e-08	9.06e-08
			Log2FC					Log2FC
Sample ID	AVERAGE_TPM_H_2m	average_wild_H_2m	TPM_H_2m-wild_H_2m	p-val	adj p-val	AVERAGE_TPM_C_2m	average_wild_C_2m	TPM_C_2m-wild_C_2m	p-val	adj p-val
CSF1R	8.30154	8.31949	-0.0179466	0.8073	0.8073	8.86905	8.75757	0.111487	0.367	0.367
GRN	10.3338	10.4414	-0.107505	0.4081	0.7443	10.6387	10.3758	0.262886	0.004284	0.01413
TREM2	8.39704	8.5625	-0.165458	0.3173	0.7443	9.20237	8.97165	0.230721	0.1192	0.2384
TYROBP	8.06774	8.16878	-0.101041	0.4962	0.7443	8.63048	8.53088	0.0995995	0.3397	0.367
AIF1	7.76689	7.81668	-0.0497927	0.6346	0.76152	8.32505	8.2376	0.0874493	0.362	0.367
GFAP	8.65294	8.28092	0.372019	0.04199	0.25194	8.45627	7.98216	0.474105	0.00471	0.01413
			Log2FC					Log2FC
Sample ID	AVERAGE_TPM_H_4m	average_wild_Hip_4m	TPM_H_4m-wild_Hip_4m	p-val	adj p-val	AVERAGE_TPM_C_4m	average_wild_C_4m	TPM_C_4m-wild_C_4m	p-val	adj p-val
CSF1R	8.29773	8.27785	0.019887	0.8239	0.8239	8.90291	8.79246	0.110451	0.3044	0.36528
GRN	10.3902	10.4704	-0.08015	0.4247	0.63705	10.3976	10.5739	-0.176285	0.204	0.36528
TREM2	8.91424	8.71583	0.198412	0.3277	0.63705	9.30389	9.14639	0.157497	0.2899	0.36528
TYROBP	8.4434	8.28217	0.161233	0.4006	0.63705	8.79616	8.52134	0.274818	0.04211	0.25266
AIF1	8.11346	7.90782	0.205636	0.2186	0.63705	8.49293	8.33638	0.156548	0.1694	0.36528
GFAP	8.29667	8.37001	-0.07334	0.6223	0.74676	8.0732	8.1872	-0.114005	0.5318	0.5318
			Log2FC					Log2FC
Sample ID	AVERAGE_TPM_H_8m	average_wild_H_8m	TPM_H_8m-wild_H_8m	p-val	adj p-val	AVERAGE_TPM_C_8m	average_wild_C_8m	TPM_C_8m-wild_C_8m	p-val	adj p-val
CSF1R	8.28598	8.21102	0.074958	0.332	0.91824	8.66287	8.62722	0.035653	0.8403	0.9894
GRN	10.2856	10.415	-0.12936	0.2252	0.91824	10.4314	10.4542	-0.022785	0.8418	0.9894
TREM2	8.60916	8.61811	-0.008947	0.9607	0.9607	9.0669	9.04027	0.026626	0.9189	0.9894
TYROBP	8.15887	8.09545	0.0634225	0.7652	0.91824	8.52782	8.45068	0.0771395	0.7541	0.9894
AIF1	7.88364	7.84714	0.0365025	0.7511	0.91824	8.24904	8.22978	0.0192585	0.8973	0.9894
GFAP	8.25346	8.07728	0.17618	0.5164	0.91824	8.07399	8.26636	-0.192372	0.9894	0.9894
			Log2FC					Log2FC
Sample ID	AVERAGE_TPM_H_18m	average_wild_H_18m	TPM_H_18m-wild_H_18m	p-val	adj p-val	AVERAGE_TPM_C_18m	average_wild_C_18m	TPM_C_18m-wild_C_18m	p-val	adj p-val
CSF1R	8.52376	8.34322	0.180548	0.1091	0.13092	8.79082	8.79916	-0.00834333	0.01382	0.08292
GRN	10.5649	10.3939	0.170971	0.077	0.1155	10.4599	10.57	-0.110057	0.409	0.818
TREM2	9.37801	8.85814	0.519873	0.02686	0.05372	9.42741	9.46611	-0.0386986	0.8664	0.9792
TYROBP	8.89893	8.32742	0.571502	0.00782	0.04692	8.90645	8.83555	0.0708971	0.6821	0.9792
AIF1	8.24239	7.9619	0.280487	0.01794	0.05372	8.5388	8.53513	0.0036681	0.9792	0.9792
GFAP	8.83753	8.93042	-0.0928948	0.6049	0.6049	8.25671	8.56714	-0.310431	0.06448	0.19344
			Log2FC					Log2FC
Sample ID	Average_TAS10_C_2m	average_wild_C_2m	TATS10_C_2m-wild_C_2m	p-val	adj p-val	Average_TAS10_H_2m	average_wild_H_2m	TATS10_H_2m-wild_H_2m	p-val	adj p-val
CSF1R	8.71061	8.75757	-0.046953	0.5663	0.5833	8.27356	8.31949	-0.0459316	0.669	0.7849
GRN	10.4959	10.3758	0.120136	0.5833	0.5833	10.5018	10.4414	0.0604695	0.1274	0.486
TREM2	8.89651	8.97165	-0.0751364	0.1841	0.3682	8.34855	8.5625	-0.213951	0.5394	0.7849
TYROBP	8.41999	8.53088	-0.110883	0.1226	0.3682	7.92317	8.16878	-0.245601	0.162	0.486
AIF1	8.20086	8.2376	-0.0367407	0.5304	0.5833	7.74992	7.81668	-0.0667602	0.6504	0.7849
GFAP	8.02224	7.98216	0.0400773	0.1568	0.3682	7.86149	8.28092	-0.419431	0.7849	0.7849
			Log2FC					Log2FC
Sample ID	Average_TAS10_H_4m	average_wild_Hip_4m	TATS10_H_4m-wild_Hip_4m	p-val	adj p-val	Average_TAS10_C_4m	average_wild_C_4m	TATS10_C_4m-wild_C_4m	p-val	adj p-val
CSF1R	8.28731	8.27785	0.009467	0.9013	0.9913	8.70184	8.79246	-0.090616	0.6012	0.9977
GRN	10.5221	10.4704	0.05175	0.6663	0.9913	10.538	10.5739	-0.03596	0.8479	0.9977
TREM2	8.71764	8.71583	0.001819	0.9735	0.9913	9.08693	9.14639	-0.059463	0.7705	0.9977
TYROBP	8.4451	8.28217	0.162933	0.2332	0.9913	8.5208	8.52134	-0.000532	0.9977	0.9977
AIF1	7.95905	7.90782	0.051231	0.6102	0.9913	8.2673	8.33638	-0.069087	0.6202	0.9977
GFAP	8.34691	8.37001	-0.023095	0.9913	0.9913	8.13368	8.1872	-0.05352	0.8138	0.9977
			Log2FC					Log2FC
Sample ID	Average_TAS10_H_8m	average_wild_H_8m	TATS10_H_8m-wild_H_8m	p-val	adj p-val	Average_TAS10_C_8m	average_wild_C_8m	TATS10_C_8m-wild_C_8m	p-val	adj p-val
CSF1R	8.29911	8.21102	0.088093	8.408e-08	5.046e-07	8.73697	8.62722	0.109745	0.591	0.9115
GRN	10.3581	10.415	-0.05686	0.6375	0.9036	10.4269	10.4542	-0.0272767	0.8506	0.9115
TREM2	8.64078	8.61811	0.0226763	0.9036	0.9036	9.16887	9.04027	0.128604	0.6399	0.9115
TYROBP	8.16495	8.09545	0.0694967	0.006295	0.018885	8.71987	8.45068	0.269189	0.3201	0.9115
AIF1	7.87845	7.84714	0.03131	0.7933	0.9036	8.21517	8.22978	-0.0146057	0.9115	0.9115
GFAP	8.21365	8.07728	0.13637	0.6382	0.9036	7.96533	8.26636	-0.30103	0.2776	0.9115
			Log2FC					Log2FC
Sample ID	Average_TAS10_C_18m	average_wild_C_18m	TATS10_C_18m-wild_C_18m	p-val	adj p-val	Average_TAS10_H_18m	average_wild_H_18m	TATS10_H_18m-wild_H_18m	p-val	adj p-val
CSF1R	8.80326	8.79916	0.004105	0.7076	0.7076	8.30822	8.34322	-0.0349932	0.979	0.979
GRN	10.8339	10.57	0.263968	0.0154	0.0924	10.6025	10.3939	0.208571	0.05027	0.075405
TREM2	10.0048	9.46611	0.538686	0.1523	0.3046	9.15329	8.85814	0.29515	0.02845	0.0569
TYROBP	9.36314	8.83555	0.527585	0.03888	0.11664	8.66713	8.32742	0.339703	0.009659	0.028977
AIF1	8.63614	8.53513	0.101014	0.2786	0.4179	8.06324	7.9619	0.10134	0.4993	0.59916
GFAP	9.23072	8.56714	0.663571	0.4993	0.59916	8.74035	8.93042	-0.190074	0.00487	0.028977
			Log2FC					Log2FC
Sample ID	AVERAGE_TAU_H_2m	average_wild_H_2m	TAU_H_2m-wild_H_2m	p-val	adj p-val	AVERAGE_TAU_C_2m	average_wild_C_2m	TAU_C_2m-wild_C_2m	p-val	adj p-val
CSF1R	8.23464	8.31949	-0.0848491	0.2654	0.979	8.72931	8.75757	-0.0282505	0.7982	0.95784
GRN	10.0728	10.4414	-0.368558	0.008959	0.075405	10.4337	10.3758	0.0579864	0.5454	0.9168
TREM2	8.31587	8.5625	-0.246631	0.1914	0.0569	8.92154	8.97165	-0.0501114	0.05239	0.15717
TYROBP	7.9653	8.16878	-0.203471	0.2561	0.028977	8.47344	8.53088	-0.057433	0.6112	0.9168
AIF1	7.56811	7.81668	-0.248568	0.04522	0.59916	8.23452	8.2376	-0.00307318	0.9699	0.9699
GFAP	8.46203	8.28092	0.181114	0.2415	0.028977	8.26893	7.98216	0.28677	0.05176	0.15717
			Log2FC					Log2FC
Sample ID	AVERAGE_TAU_H_4m	average_wild_Hip_4m	TAU_H_4m-wild_Hip_4m	p-val	adj p-val	AVERAGE_TAU_C_4m	average_wild_C_4m	TAU_H_4m-wild_Hip_4m	p-val	adj p-val
CSF1R	8.12751	8.27785	-0.150336	0.01826	0.02739	8.7308	8.79246	-0.150336	0.6014	0.72168
GRN	10.2327	10.4704	-0.237695	0.04968	0.04968	10.4847	10.5739	-0.237695	0.5434	0.72168
TREM2	8.25309	8.71583	-0.462736	0.000495	0.00297	9.14888	9.14639	-0.462736	0.9882	0.9882
TYROBP	7.9127	8.28217	-0.369472	0.005076	0.010152	8.38014	8.52134	-0.369472	0.3574	0.72168
AIF1	7.63533	7.90782	-0.272486	0.004455	0.010152	8.18136	8.33638	-0.272486	0.22	0.72168
GFAP	7.87445	8.37001	-0.495558	0.02799	0.033588	8.32219	8.1872	-0.495558	0.536	0.72168
			Log2FC					Log2FC
Sample ID	AVERAGE_TAU_H_8m	average_wild_H_8m	TAU_H_8m-wild_H_8m	p-val	adj p-val	AVERAGE_TAU_C_8m	average_wild_C_8m	TAU_C_8m-wild_C_8m	p-val	adj p-val
CSF1R	8.22955	8.21102	0.018538	0.7781	0.7781	8.70626	8.62722	0.079038	0.6261	0.6261
GRN	10.5462	10.415	0.131265	0.2152	0.4304	10.5434	10.4542	0.08924	0.4613	0.55356
TREM2	8.71695	8.61811	0.0988405	0.565	0.678	9.33432	9.04027	0.294056	0.2257	0.4514
TYROBP	8.25454	8.09545	0.159085	0.00412	0.02472	8.79931	8.45068	0.348627	0.1572	0.4514
AIF1	7.93957	7.84714	0.092435	0.377	0.5655	8.38178	8.22978	0.152001	0.2226	0.4514
GFAP	8.49991	8.07728	0.422636	0.09717	0.29151	8.48746	8.26636	0.221101	0.3416	0.5124
			Log2FC					Log2FC
Sample ID	AVERAGE_TAU_C_18m	average_wild_C_18m	TAU_C_18m-wild_C_18m	p-val	adj p-val	AVERAGE_TAU_H_18m	average_wild_H_18m	TAU_H_18m-wild_H_18m	p-val	adj p-val
CSF1R	9.19286	8.79916	0.3937	0.01524	0.02286	8.97002	8.34322	0.626808	0.2194	0.2194
GRN	11.1346	10.57	0.564676	0.0303	0.03567	11.2701	10.3939	0.876138	0.1026	0.1482
TREM2	10.2331	9.46611	0.767021	0.000112	0.000224	10.8718	8.85814	2.01363	0.1235	0.1482
TYROBP	9.80667	8.83555	0.971114	1.463e-06	4.38e-06	10.5093	8.32742	2.18191	0.0261	0.13766
AIF1	9.16537	8.53513	0.630241	6.455e-07	3.876e-06	9.50366	7.9619	1.54176	0.04904	0.13766
GFAP	10.0389	8.56714	1.47181	0.03567	0.03567	10.564	8.93042	1.63355	0.06883	0.13766
			Log2FC					Log2FC
Sample ID	AVERAGE_WT_H_2m	AVERAGE_WT_H_18m	AVERAGE_WT_H_18m-AVERAGE_WT_H_2m	p-val	adj p-val	AVERAGE_WT_C_2m	AVERAGE_WT_C_18m	AVERAGE_WT_C_18m-AVERAGE_WT_C_2m	p-val	adj p-val
CSF1R	8.31949	8.34322	0.0237266	0.7337	0.7337	8.75757	8.79916	0.0415945	0.6663	0.6663
GRN	10.4414	10.3939	-0.0474269	0.6663	0.7337	10.3758	10.57	0.194194	0.02137	0.025644
TYROBP	8.16878	8.32742	0.158648	0.2331	0.34965	8.53088	8.83555	0.304677	0.00276	0.004182
TREM2	8.5625	8.85814	0.295636	0.03158	0.09474	8.97165	9.46611	0.494462	0.0006346	0.0019038
AIF1	7.81668	7.9619	0.145217	0.08925	0.1785	8.2376	8.53513	0.29753	0.002788	0.004182
GFAP	8.28092	8.93042	0.649505	9.352e-05	0.000561	7.98216	8.56714	0.584982	3.151e-05	0.000189

## Sheet: ST5
E15_APPPS1_H_Adult_APPPS1_H	E15_APPPS1_H_Log2 Normalized Exp (±SD)	Adult_APPPS1_H_Log2 Normalized Exp (±SD)	Log2fc	p-val	adj p-val
Csf1r	10.59 (0.03)	6.33125 (0.172)	(-)4.258	1.26e-12	1.89e-11
Arsa	10.8425 (0.032)	8.74 (0.168)	(-)2.1025	2.17e-08	1.6275e-07
Htra1	5.9725 (0.687)	4.34875 (0.164)	(-)1.62375	0.000203	0.000338333
Eif2b4	9.275 (0.11)	8.27 (0.197)	(-)1.005	9.123e-06	3.42e-05
Eif2b5	6.725 (0.23)	5.8775 (0.118)	(-)0.8475	2.329e-05	4.99286e-05
Trex1	8.4575 (0.007)	7.6375 (0.173)	(-)0.82	1.201e-05	3.6e-05
Eif2b3	8.39 (0.205)	7.74875 (0.228)	(-)0.64125	0.002032	0.0025375
EIF2B1	9.2575 (0.472)	9.16375 (0.136)	(-)0.09375	0.6571	0.657
EIF2B2	7.96 (0.25)	7.885 (0.082)	(-)0.075	0.5389	0.5775
Notch3	8.9325 (0.137)	10.04125 (0.234)	(+)1.10875	1.905e-05	4.775e-05
Grn	8.8675	7.0975	(-)1.77	0.0001406	0.000264375
Aif1	11.935	8.13125	(-)3.80375	0.0002467	0.0003705
Csf1	12.7375	9.95625	(-)2.78125	0.0003172	0.000432273
Trem2	12.5775	9.47125	(-)3.10625	0.006476	0.00747692
Il34	14.8725	6.96625	(-)7.90625	8.472e-07	4.235e-06
OGD_APPPS1_OGD WT	OGD_APPPS1_Log2 Normalized Exp (±SD)	OGD WT_Log2 Normalized Exp (±SD)	Log2fc	p-val	adj p-val
Trex1	8.7675 (0.127)	8.4775 (0.347)	(-)0.29	0.2272	0.593
Eif2b4	9.4825 (0.167)	9.2325 (0.357)	(-)0.25	0.3405	0.7296429
Eif2b3	8.5175 (0.367)	8.3475 (0.397)	(-)0.17	0.608	0.9799
EIF2b1	9.45 (0.364)	9.2825 (0.507)	(-)0.1675	0.6628	0.9799
Eif2b5	6.8925 (0.032)	6.73 (0.055)	(-)0.1625	0.007678	0.11517
Htra1	8.6975 (0.292)	8.5825 (0.492)	(-)0.115	0.7403	0.9799
Eif2b2	8.7675 (0.347)	8.725 (0.365)	(-)0.0425	0.893	0.9799
Arsa	10.015 (0.424)	10.0025 (0.692)	(-)0.0125	0.9799	0.9799
Notch3	9.9425 (0.057)	10.055 (0.315)	(+)0.1125	0.5887	0.9799
Csf1r	15.405 (0.154)	15.6225 (0.102)	(+)0.2175	0.1278	0.593
Grn	8.61	8.38	(-)0.23	0.7841	0.9799
Aif1	28.24	27.975	(-)0.265	0.0187	0.14025
Csf1	12.9525	12.44	(-)0.5125	0.2096	0.593
Trem2	18.4125	17.8875	(-)0.525	0.2372	0.593
Il34	12.075	12,14	(+)0.065	0.9581	0.9799
OGD_APPPS1_OGD_K_ APPPS1	OGD_APPPS1_Log2 Normalized Exp (±SD)	OGD_K_ APPPS1_Log2 Normalized Exp (±SD)	Log2fc	p-val	adj p-val
Csf1r	15.405 (0.154)	14.9375 (0.657)	(-)0.4675	0.3019	0.609375
Htra1	8.6975 (0.292)	8.41 (0.145)	(-)0.2875	0.2161	0.609375
Eif2b4	9.4825 (0.167)	9.345 (0.325)	(-)0.1375	0.5861	0.7978846
EIF2B1	9.45 (0.364)	9.4075 (0.065)	(-)0.0425	0.8628	0.9244286
Eif2b5	6.8925 (0.032)	6.8525 (0.032)	(-)0.04	0.4936	0.7978846
Notch3	9.9425 (0.057)	10.0125 (0.152)	(+)0.07	0.6367	0.7978846
Trex1	8.7675 (0.127)	8.8795 (0.384)	(+)0.1125	0.6623	0.7978846
Eif2b2	8.7675 (0.347)	8.8875 (0.302)	(+)0.12	0.6915	0.7978846
Arsa	10.015 (0.424)	10.6775 (0.207)	(+)0.6625	0.06079	0.3411
Eif2b3	8.5175 (0.367)	9.44 (0.625)	(+)0.9225	0.07233	0.3411
Grn	8.61	7.97	(-)0.64	0.2686	0.609375
Aif1	28.24	28.965	(+)0.725	0.01381	0.20715
Csf1	12.9525	12.9225	(-)0.03	0.9729	0.9729
Trem2	18.4125	18.155	(-)0.2575	0.325	0.609375
Il34	12.075	11.305	(-)0.77	0.09096	0.3411
OGD_WT_OGD_K_ WT	OGD_WT_Log2 Normalized Exp (±SD)	OGD_K_ WT_Log2 Normalized Exp (±SD)	Log2fc	p-val	adj p-val
Csf1r	15.6225 (0.102)	14.5525 (0.762)	(-)1.07	0.0544	0.27335
Htra1	8.5825 (0.492)	8.375 (0.09)	(-)0.2075	0.5006	0.62575
Eif2b4	9.2325 (0.357)	9.1625 (0.017)	(-)0.07	0.7555	0.7555
Notch3	10.055 (0.315)	10.1475 (0.047)	(+)0.0925	0.6371	0.6843214
Trex1	8.4775 (0.347)	8.6775 (0.062)	(+)0.2	0.3803	0.5185909
Eif2b2	8.725 (0.365)	8.975 (0.225)	(+)0.25	0.3583	0.5185909
Eif2b5	6.73 (0.055)	7.0025 (0.002)	(+)0.2725	0.001598	0.02397
Eif2b1	9.2825 (0.507)	9.685 (0.075)	(+)0.4025	0.2285	0.4284375
Arsa	10.0025 (0.692)	10.7875 (0.527)	(+)0.785	0.1725	0.4284375
Eif2b3	8.3475 (0.397)	9.3875 (0.767)	(+)1.04	0.08283	0.3106125
Grn	8.38	8.067	(-)0.313	0.6387	0.6843214
Aif1	27.975	28.17	(+)0.195	0.2129	0.4284375
Csf1	12.44	12.6425	(+)0.2025	0.3437	0.5185909
Trem2	17.8875	17.8875	(-)0	0.05467	0.27335
Il34	12,14	11.265	(-)0.875	0.1588	0.4284375
E15_WT_H_Adult_WT_H	E15_WT_H_Log2 Normalized Exp (±SD)	Adult_WT_H_Log2 Normalized Exp (±SD)	Log2fc	p-val	adj p-val
Csf1r	10.3475 (0.152)	6.41375 (0.048)	(-)3.9475	2.976e-07	1.1175e-06
Arsa	10.7775 (0.057)	8.83 (0.17)	(-)1.94125	1.804e-09	1.35e-08
Htra1	5.5125 (0.697)	4.1975 (0.135)	(-)1.315	0.0009367	0.00127773
Eif2b4	9.26 (0.075)	8.38 (0.134)	(-)0.88	6.435e-06	1.38e-05
Trex1	8.3575 ((0.137)	7.63125 (0.148)	(-)0.72625	9.908e-05	0.000185812
Eif2b5	6.6075 (0.112)	5.95375 (0.052)	(-)0.65375	5.169e-06	1.2925e-05
Eif2b3	8.2925 (0.332)	7.89625 (0.135)	(-)0.39625	0.03174	0.0365769
Eif2b1	9.43 (0.21)	9.1525 (0.12)	(-)0.2775	0.05044	0.054
Eif2b2	7.9925 (0.362)	7.76125 (0.131)	(-)0.23125	0.2136	0.214
Notch3	8.8925 (0.087)	10.23125 (0.214)	(+)1.34125	3.049e-06	9.15e-06
Grn	8.645	7.1375	(-)1.5075	0.003337	0.004175
Aif1	11.605	8.13125	(-)3.47375	0.0003664	0.000549
Csf1	12.46	10.01	(-)2.45	9.797e-08	4.9e-07
Trem2	12.0975	9.855	(-)2.2425	0.0001416	0.000236667
Il34	14.86	6.86875	(-)7.9912	7.701e-15	1.155e-13
Adult_APPPS1_H_Adult_WT_H	Adult_APPPS1_H_Log2 Normalized Exp (±SD)	Adult_WT_H_Log2 Normalized Exp (±SD)	Log2fc	p-val	adj p-val
Arsa	8.74 (0.168)	8.83 (0.17)	(+)0.09	0.5396	0.740864
Csf1r	6.33125 (0.172)	6.41375 (0.048)	-0.0825	0.4553	0.740864
Eif2b1	9.16375 (0.136)	9.1525 (0.12)	0.01125	0.9185	0.964
Eif2b2	7.885 (0.082)	7.76125 (0.131)	0.12375	0.04136	0.6204
Eif2b3	7.74875 (0.228)	7.89625 (0.135)	-0.1475	0.3737	0.740864
Eif2b4	8.27 (0.197)	8.38 (0.134)	-0.11	0.4553	0.740864
Eif2b5	5.8775 (0.118)	5.95375 (0.052)	-0.07625	0.3507	0.740864
Htra1	4.34875 (0.164)	4.1975 (0.135)	0.15125	0.2688	0.740864
Notch3	10.04125 (0.234)	10.23125 (0.214)	-0.19	0.3413	0.740864
Trex1	7.6375 (0.173)	7.63125 (0.148)	0.00625	0.964	0.964
Grn	7.0975	7.1375	-0.04	0.8185	0.944423
Aif1	8.13125	8.13125	0	0.8125	0.944423
Csf1	9.95625	10.01	-0.05375	0.5433	0.740864
Trem2	9.47125	9.855	-0.38375	0.1968	0.740864
Il34	6.96625	6.86875	0.0975	0.4604	0.740864
OGD_K_APPPS1_OGD_K_ WT	OGD_K_APPPS1_Log2 Normalized Exp (±SD)	OGD_K_ WT_Log2 Normalized Exp (±SD)	Log2fc	p-val	adj p-val
Csf1r	14,93 (1)	14,55 (1)	0.38	0.739	0.9625
Htra1	8.38 (0.13)	8,375 (0,09)	0.005	0.8565	0.9625
Eif2b4	9,345 (0,31)	9,162 (0,13)	0.183	0.6314	0.9625
Notch3	10,01 (0,15)	10,147 (0,048)	0.137	0.487	0.9625
Trex1	8,87 (0,38)	8,67 (0,06)	0.2	0.6557	0.9625
Eif2b2	8,88 (0,3)	8,975(0,22)	0.095-	0.8381	0.9625
Eif2b5	6,852 (0,033)	7 (0)	0.148-	0.04412	0.6618
Eif2b1	9.4075 (0.065)	9.685 (0.052)	0.2775-	0.1107	0.75675
Arsa	10.67 (0.2)	10.78 (0.5)	0,11-	0.8641	0.9625
Eif2b3	9.44 (0.62)	9.38 (0.7)	0.06	0.9625	0.9625
Grn	7.97(0.03)	8.067(0.059)	0.097-	0.2018	0.75675
Aif1	14..1 (0.002)	13,465 (0.015)	0.635	0.1569	0.75675
Csf1	12,92 (0.78)	12,64 (0,014)	0.28	0.7598	0.9625
Trem2	18,155 (0.15)	18,385 (0.18)	0.23-	0.4298	0.9625
Il34	11,305 (0.085)	11,265 (0.28)	0.04	0.9053	0.9625

## Sheet: ST6
GENE	TRANSCRIPTION	POSITION	Rs ID	cDNA	Aa	ExAc (European non Finnish)	EVS (European)	cases carrier (tot=332)(carrier frequency%)	ctrls carrier (tot=676)(carrier frequency%)	Plyphen	SIFT	Mutation Taster	P	OR	CI
NOTCH3	NM_000435	chr19:15270477	na	UTR3	UTR3		no	1 (0.3)	1 (0.14)	na			0.5505	2.03	0,02-160
NOTCH3	NM_000435	chr19:15270494	na	UTR3	UTR3		na	0	2 (0.29)				1	0	0-10,8
NOTCH3	NM_000435	chr19:15270583	na	UTR3	UTR3		na	125 (37.65)	276 (40.82)				0.3387	0.875	0,66-1,15
NOTCH3	NM_000435	chr19:15270636	na	UTR3	UTR3		na	21 (6.32)	44 (6.5)				1	0.96992	0,53-1,70
NOTCH3	NM_000435	chr19:15270665	na	UTR3	UTR3		na	125 (37.65)	276 (40.82)				0.3387	0.8752823	0.66-1.15
NOTCH3	NM_000435	chr19:15270805	na	UTR3	UTR3		na	124 (37.34)	277 (40.97)				0.2742	0.85	0,64-1,13
NOTCH3	NM_000435	chr19:15270887	na	UTR3	UTR3		na	0	1 (0.14)				1	0	0-79
NOTCH3	NM_000435	chr19:15270910	na	UTR3	UTR3		na	37 (11.14)	71 (10.50)				0.7464	1.068	0,68-1,65
NOTCH3	NM_000435	chr19:15270929	na	UTR3	UTR3		na	7 (2.10)	4 (0.59)				0.04741	3.61	0,91-16,95
NOTCH3	NM_000435	chr19:15270996	na	UTR3	UTR3		na	0	1 (0.14)				1	0	0-79
NOTCH3	NM_000435	chr19:15271024	na	UTR3	UTR3		na	0	1 (0.14)				1	0	0-79
NOTCH3	NM_000435	chr19:15271135	na	UTR3	UTR3		na	61 (18.37)	133 (19.67)				0.6711	0.91	0,64-1,30
NOTCH3	NM_000435	chr19:15271377	na	UTR3	UTR3		na	6 (1.8)	10 (1.47)				0.7895	1.22	0,362-3,75
NOTCH3	NM_000435	chr19:15271771	rs1044009	c.C6668T	p.A2223V (exon33)	0.7591	0.198716	107 (32.22)	255 (37.72)	benign	tolerated	polymorphism	0.09381	0.785	0,58-1,04
NOTCH3	NM_000435	chr19:15272001	rs1044008	c.G6438A	p.A2146A (exon33)	0.03308	0.033025	15 (4.51)	41 (6)			polymorphism	0.3805	0.733	0,37-1,37
NOTCH3	NM_000435	chr19:15272002	na	c.C6437A	p.A2146E (exon33)	novel	na	1 (0.3)	0	benign	Tolerated	polymorphism	0.3294	Inf	0,052-Inf
NOTCH3	NM_000435	chr19:15272374	na	c.G6065A	p.R2022H (exon33)	2.683e-05	na	0	1 (0.14)	possibly_damaging	deleterious	disease_causing	1	0	0-79
NOTCH3	NM_000435	chr19:15272378	na	c.G6061A	p.V2021M (exon33)	0.000245	na	0	1 (0.14)	probably_damaging	deleterious	disease_causing	1	0	0-79
NOTCH3	NM_000435	chr19:15273335	rs115582213	c.G5854A	p.V1952M (exon32)	0.008494	0.010349	7 (2.1)	8 (1.18)	probably_damaging	deleterious	disease_causing	0.2745	1.79	0,54-5,72
NOTCH3	NM_000435	chr19:15276256	na	c.C5738T	p.A1913V (exon31)	3.308e-05	na	0	1 (0.14)	probably damaging	Damaging	disease_causing	1	0	0-79
NOTCH3	NM_000435	chr19:15276316	rs372834264	c.G5678A	p.R1893Q (exon31)	0.0001341	0.000116	1 (0.3)	0	probably_damaging	deleterious	disease_causing	0.3294	Inf	0,052-Inf
NOTCH3	NM_000435	chr19:15276730	na	c.G5535C	p.L1845L (exon30)	8.275e-06	na	1 (0.3)	0			disease_causing (splicing affected)	0.3294	Inf	0,052-Inf
NOTCH3	NM_000435	chr19:15276739	rs16980398	c.T5526C	p.A1842A (exon30)	0.04188	0.008605	4 (1.2)	5 (0.73)			disease_causing	0.4871	1.635	0,322-7,65
NOTCH3	NM_000435	chr19:15276755	rs138265894	c.G5510A	p.R1837H (exon30)	0.0008508	0.000465	0	1 (0.14)	probably_damaging	deleterious	disease_causing	1	0	0-79
NOTCH3	NM_000435	chr19:15276799	rs148053028	c.C5466T	p.S1822S (exon30)	0.0001979	0.000233	0	2 (0.29)			disease_causing (splicing affected)	1	0	0-10,84
NOTCH3	NM_000435	chr19:15276895	rs35887416	c.C5370T	p.F1790F (exon30)	0.0007263	na	0	1 (0.14)			disease_causing (splicing affected)	1	0	0-79
NOTCH3	NM_000435	chr19:15285052	rs1044006	c.A4563G	p.P1521P (no splice site)(exon25)	0.8812	0.100164	134 (40.36)	188 (27.81)			disease_causing (splicing affected)	7,521e-05	1.755	1,31-2,33
NOTCH3	NM_000435	chr19:15289850	rs55882518	c.A3704T	p.H1235L (exon22)	0.00399	0.007211	5 (1.5)	15 (2.21)	benign	tolerated	polymorphism	0.6315	0.674	0,189-1,97
NOTCH3	NM_000435	chr19:15290007	rs10408676	c.G3547A	p.V1183M (exon22)	0.02996	0.007791	4 (1.2)	5 (0.73)	probably_damaging	deleterious	polymorphism	0.4871	1.635	0,322-7,65
NOTCH3	NM_000435	chr19:15290207	rs144559574	c.G3428A	p.R1143H (exon21)	6.603e-05	na	0	1 (0.14)	benign	tolerated	disease_causing	1	0	0-79
NOTCH3	NM_000435	chr19:15290236	rs112197217	c.C3399A	p.H1133Q (exon21)	0.01022	0.01814	14 (4.21)	25 (3.69)	possibly_damaging	deleterious	polymorphism	0.729	1.14	0,54-2,32
NOTCH3	NM_000435	chr19:15291576	rs35769976	c.G3058C	p.A1020P (exon19)	0.07318	0.014186	6 (1.8)	11 (1.62)	benign	tolerated	polymorphism	0.8001	1.11	0,33-3,31
NOTCH3	NM_000435	chr19:15291605	na	c.A3029G	p.Q1010R (exon19)	2.44e-05	na	0	1 (0.14)	benign	Tolerated	disease_causing	1	0	0-79
NOTCH3	NM_000435	chr19:15292437	rs1043997	c.A2742G	p.P914P (exon17)	0.8019	0.129941	84 (25.30)	175 (25.88)			disease_causing (splicing affected)	0.8782	0.96	0,70-1,32
NOTCH3	NM_000435	chr19:15292573	na	c.G2606C	p.G869A (exon17)	4.202e-05	na	1 (0.3)	0	possibly damaging	Damaging	disease_causing (splicing affected)	0.3294	Inf	0,052-Inf
NOTCH3	NM_000435	chr19:15295134	rs1043996	c.C2538T	p.C846C (exon16)	0.6427	0.284884	166 (50)	327 (48.37)			polymorphism (splicing affected)	0.6394	1.067	0,81-1,40
NOTCH3	NM_000435	chr19:15296162	rs140040122	c.C2202T	p.A734A (exon14)	0.002204	0.003624	4 (1.2)	7 (1)			polymorphism (splicing affected)	0.7578	1.165	0,248-4,62
NOTCH3	NM_000435	chr19:15296195	na	c.C2169T	p.G723G (exon14)	1.797e-05	na	0	2 (0.29)			disease_causing (splicing affected)	1	0	0-10,84
NOTCH3	NM_000435	chr19:15297709	rs148046938	c.T1931A	p.V644D (exon12)	0.0007013	0.00093	1 (0.3)	2 (0.29)	probably_damaging	deleterious	disease_causing (splicing affected)	1	1.018	0,017-19,63
NOTCH3	NM_000435	chr19:15298024	na	c.C1732T	p.R578C (CADASIL!)(exon11)	4.176e-05	na	0	1 (0.14)	probably damaging	Damaging	disease_causing	1	0	0-79
NOTCH3	NM_000435	chr19:15298031	rs79926127	c.G1725A	p.T575T (exon11)	0.007264	0.011744	5 (1.5)	15 (2.21)			disease_causing (splicing affected)	0.6315	0.674	0,18-1,97
NOTCH3	NM_000435	chr19:15298079	rs113216024	c.C1677T	p.C559C (exon11)	0.0001579	na	0	1 (0.14)			disease_causing (splicing affected)	1	0	0-79
NOTCH3	NM_000435	chr19:15298793	na	c.C1505T	p.S502F (exon10)	0.0001021	na	0	2 (0.29)	possibly damaging	Damaging	disease_causing	1	0	0-10,84
NOTCH3	NM_000435	chr19:15299048	rs114207045	c.C1490T	p.S497L (exon9)	0.01234	0.006049	2 (0.6)	6 (0.88)	benign	tolerated	disease_causing	1	0.67	0,066-3,81
NOTCH3	NM_000435	chr19:15299051	rs11670799	c.C1487T	p.P496L (exon9)	0.02072	0.021522	14 (4.21)	32 (4.73)	probably_damaging	deleterious	disease_causing	0.8725	0.88	0,43-1,73
NOTCH3	NM_000435	chr19:15300136	rs61749020	c.T1140C	p.P380P (exon7)	0.02557	0.038023	24 (7.22)	55 (8.13)			polymorphism (splicing affected)	0.7086	0.87	0,51-1,47
NOTCH3	NM_000435	chr19:15302326	rs116239440	c.C945T	p.I315I (exon6)	0.0003724	0.000465	0	1 (0.14)			disease_causing (splicing affected)	1	0	0-79
NOTCH3	NM_000435	chr19:15302387	rs143117018	c.T884G	p.L295R (exon6)	0.0001927	0.000698	1 (0.3)	1 (0.14)	benign	tolerated	polymorphism	0.5505	2.03	2,025-160,10
NOTCH3	NM_000435	chr19:15302421	rs149307620	c.G850A	p.A284T (exon6)	0.0003017	0.000465	0	1 (0.14)	probably_damaging	deleterious	disease_causing	1	0	0-79
NOTCH3	NM_000435	chr19:15302440	rs145049433	c.G831A	p.E277E (exon6)	0.0001015	0.000233	0	1 (0.14)			disease_causing (splicing affected)	1	0	0-79
NOTCH3	NM_000435	chr19:15302790	rs114457076	c.C660T	p.Y220Y (exon4)	0.001864	0.001512	2 (0.6)	2 (0.29)			disease_causing	0.602	2.04	0,147-28,27
NOTCH3	NM_000435	chr19:15302802	na	c.C648T	p.G216G (exon4)	0.0002497	0.000116	1 (0.3)	0			disease_causing (splicing affected)	0.3294	Inf	0,052-Inf
NOTCH3	NM_000435	chr19:15302844	rs1043994	c.A606G	p.A202A (exon4)	0.8581	0.122442	78 (23.49)	159 (23.52)			polymorphism (splicing affected)	1	0.99	0,72-1,37
NOTCH3	NM_000435	chr19:15302941	rs147373451	c.A509G	p.H170R (exon4)	0.001917	0.001512	4 (1.2)	3 (0.44)	probably_damaging	deleterious	disease_causing (splicing affected)	0.2269	2.73	0,45-18,76
NOTCH3	NM_000435	chr19:15303090	na	c.A360C	p.P120P (exon4)	na	na	0	1 (0.14)			disease_causing (splicing affected)	1	0	0-79
NOTCH3	NM_000435	chr19:15303190	rs143385744	c.G338A	p.R113Q (exon3)	0.0008447	0.000698	1 (0.3)	4 (0.59)	benign	tolerated	disease_causing (splicing affected)	1	0.5	0,010-5,15
NOTCH3	NM_000435	chr19:15303225	rs3815188	c.C303T	p.T101T (exon3)	0.1822	0.147018	97 (29.21)	191 (28.25)			polymorphism	0.7669	1.048	0,77-1,41
NOTCH3	NM_000435	chr19:15303314	rs28937321	c.G214A	p.V72M (exon3)	pathog	na	0	1 (0.14)	benign	Damaging	disease_causing (splicing affected)	1	0	0-79
TREX1	NM_016381	chr3:48506936	rs374400972	UTR5	UTR5	0	na	0	1 (0.14)				1	0	79.31
TREX1	NM_016381	chr3:48507449	na	UTR5	UTR5	na	na	1 (0.3)	0				0.3294	Inf	0,052-Inf
TREX1	NM_016381	chr3:48507538	na	UTR5	UTR5	na	na	0	1 (0.14)				1	0	79.31
TREX1	NM_016381	chr3:48507608	na	UTR5	UTR5	na	na	3 (0.9)	4 (0.59)				0.69	1.53	0,22-9,10
TREX1	NM_016381	chr3:48507618	na	UTR5	UTR5	na	na	0	3 (0.44)				0.5549	0	0-4,92
TREX1	NM_016381	chr3:48507660	na	UTR5	UTR5	na	na	0	1 (0.14)				1	0	79.31
TREX1	NM_016381	chr3:48507667	na	UTR5	UTR5	na	na	76 (22.89)	205 (30.32)				0.0137	0.68	0,49-0,93
TREX1	NM_016381	chr3:48508585	rs11797	c.C696T	p.Y232Y (no splice site)	0.4352	0.453837	212 (63.85)	480 (71)			polymorphism	0.02506	0.72	0,54-0,96
TREX1	NM_016381	chr3:48508677	rs146524913	c.G788C	p.C263S	0.0001653		0	1 (0.14)	probably damaging	deleterious	polymorphism	1	0	79.31
TREX1	NM_016381	chr3:48508851	rs55999987	c.A962G	p.E321G	0.001691	0.003837	4 (1.2)	3 (0.44)	benign	tolerated	polymorphism	0.2269	2.73	0,45-18,76
TREX1	NM_016381	chr3:48509036	rs3135946	UTR3	UTR3	0.002001	0.00221	2 (0.6)	3 (0.44)				0.6665	1.35	0,11-11,92
CSF1R	NM_005211	chr5:149432863	na	UTR3	UTR3	na	na	72 (21.68)	154 (22.78)				0.748	0.938	0.67-1.3
CSF1R	NM_005211	chr5:149432917	na	UTR3	UTR3	na	na	0	2 (0.29)				1	0	0-10.8
CSF1R	NM_005211	chr5:149433101	na	UTR3	UTR3	na	na	0	3 (0.44)				0.55	0	0-4.92
CSF1R	NM_005211	chr5:149433102	na	UTR3	UTR3	na	na	0	1 (0.14)				1	0	0-79
CSF1R	NM_005211	chr5:149433120	na	UTR3	UTR3	na	na	28 (8.43)	65 (9.61)				0.56	0.865	0.52-1.4
CSF1R	NM_005211	chr5:149433552	na	UTR3	UTR3	na	na	0	2 (0.29)				1	0	0-10.8
CSF1R	NM_005211	chr5:149433596	rs2066934	UTR3	UTR3	0.7733	0.40814	148 (44.57)	264 (39)				0.10	1.25/	0.95-1.65
CSF1R	NM_005211	chr5:149433597	rs2066933	UTR3	UTR3	0.773	0.421279	148 (44.57)	265 (39.2)				0.117	1.247	0.94-1.64
CSF1R	NM_005211	chr5:149433682	novel	c.G2869C	p.G957R	na	na	1 (0.3)	0	probably damaging	Tolerated	disease_causing	0.3294	Inf	0.052-Inf
CSF1R	NM_005211	chr5:149433752	rs41287092	c.T2799C	p.G933G	0.004321	0.003257	5 (1.5)	14 (2)			polymorphism	0.6291	0.723	0.20-2.14
CSF1R	NM_005211	chr5:149433888	rs34030164	c.G2760C	p.E920D	0.003024	0.002558	2 (0.6)	7 (1)	benign	tolerated	polymorphism	0.7257	0.579	0.058-3.06
CSF1R	NM_005211	chr5:149433902	rs142435467	c.G2746A	p.E916K	0.0007072	0.00093	0	2 (0.29)	benign	tolerated	disease_causing	1	0	0-10.8
CSF1R	NM_005211	chr5:149433939	rs41287094	c.C2709T	p.F903F	0.01379	0.010233	11 (3.31)	16 (2.36)			disease_causing	0.409	1.41	0.58-3.28
CSF1R	NM_005211	chr5:149434851	rs281860278	c.T2603G (c.2603T>C Rademakers)	p.L868R	8.992e-05	na	1 (0.3)	0	possibly_damaging	deleterious	disease_causing	0.3294	Inf	0.052-Inf
CSF1R	NM_005211	chr5:149435608	rs56327604	c.C2535G	p.L845L	0.04774	0.04186	28 (8.43)	69 (10.20)			polymorphism	0.4267	0.81	0.49-1.30
CSF1R	NM_005211	chr5:149435632	na	c.C2511T	p.D837D	1.501e-05	na	0	1 (0.14)			disease_causing	1	0	0-79
CSF1R	NM_005211	chr5:149435644	rs149872699	c.G2499A	p.T833T	1.5e-05	0.000116	1 (0.3)	0			disease_causing	0.3294	Inf	0.052-Inf
CSF1R	NM_005211	chr5:149439315	rs545858226	c.G2080A	p.E694K	1.499e-05	na	0	1 (0.14)	benign	Damaging	disease_causing	1	0	0-79
CSF1R	NM_005211	chr5:149441338	rs567201624	c.G1701A	p.T567T	1.498e-05	na	0	1 (0.14)			disease_causing	1	0	0-79
CSF1R	NM_005211	chr5:149441346	novel	c.G1693A	p.D565N	na	na	1 (0.3)	0	probably damaging	Damaging	disease_causing	0.3294	Inf	0.050-Inf
CSF1R	NM_005211	chr5:149449827	rs34951517	c.G1237A	p.G413S	0.01302	0.013953	11 (3.31)	14 (2)	probably damaging	deleterious	polymorphism	0.281	1.61	0.65-3.88
CSF1R	NM_005211	chr5:149450132	rs10079250	c.A1085G	p.H362R	0.08135	0.061945	43 (12.95)	94 (13.9)	possibly_damaging	deleterious	polymorphism	0.6971	0.92	0.60-1.37
CSF1R	NM_005211	chr5:149452904	na	c.G1042A	p.E348K	2.999e-05	na	0	1 (0.14)	possibly damaging	Tolerated	disease_causing	1	0	0-79
CSF1R	NM_005211	chr5:149453051	rs370361925	c.G895A	p.A299T	0.0001203	0.000233	0	1 (0.14)	possibly_damaging	deleterious	polymorphism	1	0	0-79
CSF1R	NM_005211	chr5:149456847	rs149168939	c.G881A	p.R294Q	0.001483	0.002326	1 (0.3)	5 (0.73)	possibly_damaging	deleterious	polymorphism	0.6699	0.4	0,0085-3.64
CSF1R	NM_005211	chr5:149456964	rs146406037	c.A764T	p.N255I	0.0008398	0.002209	1 (0.3)	1 (0.14)	probably damaging	deleterious	polymorphism	0.5505	2.03	0,02-160.1
CSF1R	NM_005211	chr5:149457678	rs2228422	c.C726T	p.T242T	0.5754	0.434419	230 (69.27)	438 (64.79)			disease_causing	0.178	1.22	0,91-1,64
CSF1R	NM_005211	chr5:149457719	rs149911279	c.G685A	p.V229I	5.994e-05	na	0	1 (0.14)	benign	Tolerated	polymorphism	1	0	0-79
CSF1R	NM_005211	chr5:149459891	rs143025739	c.C316T	p.R106W	0.001031	0.001163	0	2 (0.29)	probably damaging	deleterious	polymorphism	1	0	0-10.84
CSF1R	NM_005211	chr5:149460343	rs17652007	c.C294T	p.H98H	0.00543	0.004651	5 (1.5)	8 (1.18)			disease_causing	0.7677	1.27	0.32-4.4
CSF1R	NM_005211	chr5:149460355	rs41287102	c.C282T	p.S94S	0.007659	0.007791	7 (2.1)	7 (1)			polymorphism	0.2497	2.05	0,61-6,93
CSF1R	NM_005211	chr5:149460400	rs146145627	c.G237A	p.T79T	0.0001955	0.000233	0	1 (0.14)			disease_causing	1	0	0-79
CSF1R	NM_005211	chr5:149460542	rs56048668	c.T95G	p.V32G	0.00518	0.006163	3 (0.9)	6 (0.88)	probably damaging	deleterious	disease_causing	1	1.01	0,16-4,8
CSF1R	NM_005211	chr5:149460553	rs216123	c.T84C	p.P28P	0.5749	0.433256	229 (68.97)	444 (65.68)			disease_causing	0.3195	1.161	0.86-1,55
CSF1R	NM_005211	chr5:149466091	na	UTR5	UTR5			0	1 (0.14)				1	0	0-79
EIF2B1	NM_001414	chr12:124105572	na	UTR3	UTR3	na	na	29 (8.73)	64 (9.46)				0.8169	0.915	0,55-1,47
EIF2B1	NM_001414	chr12:124105638	na	UTR3	UTR3	na	na	30 (9)	64 (9.46)				0.9084	0.94	0,58-1,52
EIF2B1	NM_001414	chr12:124105694	na	UTR3	UTR3	na	na	0	2 (0.29)				1	0	0-10,84
EIF2B1	NM_001414	chr12:124105743	na	UTR3	UTR3	na	na	0	1 (0.14)				1	0	0-79,31
EIF2B1	NM_001414	chr12:124105797	na	UTR3	UTR3	na	na	2 (0.6)	1 (0.14)				0.2538	4.08	0,21-241,33
EIF2B1	NM_001414	chr12:124105839	na	UTR3	UTR3	na	na	187 (56.32)	396 (58.57)				0.4983	0.911	0,69-1,20
EIF2B1	NM_001414	chr12:124105848	na	UTR3	UTR3	na	na	4 (1.2)	18 (2.66)				0.171	0.44	0,10-1,36
EIF2B1	NM_001414	chr12:124105881	na	UTR3	UTR3	na	na	0	4 (0.59)				0.3089	0	0-3
EIF2B1	NM_001414	chr12:124105908	na	UTR3	UTR3	na	na	167 (50.3)	340 (50.29)				1	1	0,76-1,31
EIF2B1	NM_001414	chr12:124105925	na	UTR3	UTR3	na	na	168 (50.6)	340 (50.29)				0.9466	1.01	0,77-1,32
EIF2B1	NM_001414	chr12:124105948	na	UTR3	UTR3	na	na	157 (47.28)	326 (48.22)				0.8407	0.96	0,73-1,27
EIF2B1	NM_001414	chr12:124106045	na	UTR3	UTR3	na	na	0	2 (0.29)				1	0	0-10,84
EIF2B1	NM_001414	chr12:124106083	na	UTR3	UTR3	na	na	0	1 (0.14)				1	0	0-79,31
EIF2B1	NM_001414	chr12:124106254	rs61458734	UTR3	UTR3	0.002401	0.00186	4 (1.2)	2 (0.29)				0.09562	4.1	0,58-45,57
EIF2B1	NM_001414	chr12:124106443	rs141136209	c.G778A	p.A260T	3.011e-05	0.000116	0	1 (0.14)	benign	tolerated	polymorphism	1	0	0-79,31
EIF2B1	NM_001414	chr12:124111644	rs148714712	c.G429A	p.A143A	0.001154	0.000814	0	3 (0.44)			disease_causing	0.5549	0	0-4,92
EIF2B1	NM_001414	chr12:124115020	rs199544322	c.T176C	p.V59A	0.0001051	na	1 (0.3)	0	benign	Tolerated	disease_causing	0.3294	Inf	0,052-Inf
EIF2B1	NM_001414	chr12:124118238	na	UTR5	UTR5	na	na	0	1 (0.14)				1	0	0-79,31
EIF2B1	NM_001414	chr12:124118239	na	UTR5	UTR5	na	na	2 (6)	4 (0.59)				1	1.018	0,091-7,14
EIF2B1	NM_001414	chr12:124118248	na	UTR5	UTR5	na	na	18 (5.42)	21 (3.1)				0.0828	1.78	0,88-3,57
EIF2B2	NM_014239	chr14:75469634	na	UTR5	UTR5	na	na	0	1 (0.14)				1	0	0-79,31
EIF2B2	NM_014239	chr14:75469725	na	c.T32C	p.L11S	1.511e-05	na	0	1 (0.14)	possibly damaging	Damaging	disease_causing	1	0	0-79,31
EIF2B2	NM_014239	chr14:75469997	na	c.C183T	p.I61I	9.055e-05	na	0	1 (0.14)			disease_causing	1	0	0-79,31
EIF2B2	NM_014239	chr14:75470349	rs150617429	c.C380T	p.A127V	0.002998	0.002907	1 (0.3)	5 (0.73)	benign	tolerated	disease_causing	0.6699	0.4	0,008-3,64
EIF2B2	NM_014239	chr14:75472570	rs113994012	c.G599T	p.G200V	0.0003596	0.000581	0	1 (0.14)	probably_damaging	deleterious	disease_causing	1	0	0-79,31
EIF2B2	NM_014239	chr14:75472635	rs142977089	c.A664G	p.I222V	0.0001648	0.000349	0	1 (0.14)	benign	tolerated	disease_causing	1	0	0-79,31
EIF2B2	NM_014239	chr14:75475894	rs112087431	UTR3	UTR3	0.00962	0.009535	6 (1.8)	18 (2.66)				0.5121	0.67	0,21-1,79
EIF2B2	NM_014239	chr14:75475939	rs199523469	UTR3	UTR3	0.000944	0.001512	2 (0.6)	5 (0.73)				1	0.81	0,007-5
EIF2B2	NM_014239	chr14:75475947	na	UTR3	UTR3	na	na	0	1 (0.14)				1	0	0-79,31
EIF2B2	NM_014239	chr14:75475988	na	UTR3	UTR3	na	na	1 (0.3)	0				0.3294	Inf	0,05-Inf
EIF2B2	NM_014239	chr14:75476060	na	UTR3	UTR3	na	na	1 (0.3)	4 (0.59)				1	0.5	0,01-5,15
EIF2B2	NM_014239	chr14:75476071	na	UTR3	UTR3	na	na	239 (71.98)	518 (76.62)				0.1212	0.78	0,57-1,07
EIF2B2	NM_014239	chr14:75476279	na	UTR3	UTR3	na	na	0	1 (0.14)				1	0	0-79,31
EIF2B3	NM_001261418	chr1:45316209	na	UTR3	UTR3	na	na	1 (0.3)	0				0.3294	Inf	0,052-Inf
EIF2B3	NM_001261418	chr1:45340282	rs9988451	UTR3	UTR3	0.3657	0.346637	193 (58.13)	413 (61.09)				0.3743	0.88	0,67-1,16
EIF2B3	NM_001261418	chr1:45340342	rs77068026	c.T1210G	p.S404A	0.01466	0.014884	9 (2.71)	20 (2.95)	benign	deleterious	polymorphism	1	0.91	0,36-2,12
EIF2B3	NM_001261418	chr1:45345608	rs371478084	c.G857A	p.R286Q	4.496e-05	0.000116	0	1 (0.14)	benign	deleterious	disease_causing	1	0	0-79,31
EIF2B3	NM_001261418	chr1:45392402	rs147773599	c.G464A	p.R155H	0.0006952	0.00093	0	2 (0.29)	probably_damaging	deleterious	disease_causing	1	0	0-10,84
EIF2B3	NM_001261418	chr1:45407299	na	c.C333T	p.D111D	0	na	0	1 (0.14)				1	0	0-79,31
EIF2B3	NM_001261418	chr1:45444038	rs11556200	c.C243T	p.D81D	0.2307	0.231395	142 (42.77)	265 (39.2)				0.3056	1.15	0,87-1,52
EIF2B3	NM_001261418	chr1:45444092	rs142753066	c.A189T	p.L63L	0.002727	0.003256	1 (0.3)	5 (0.73)				0.6699	0.4	0,008-3,64
EIF2B3	NM_001261418	chr1:45446707	rs139445917	c.G134A	p.R45H	0.0003147	0.000233	1 (0.3)	0	probably_damaging	deleterious	disease_causing	0.3294	Inf	0,052-Inf
EIF2B3	NM_001261418	chr1:45446770	rs151320540	c.C71T	p.P24L	0.0003596	0.000116	0	1 (0.14)	probably_damaging	deleterious	disease_causing	1	0	0-79,31
EIF2B3	NM_001261418	chr1:45452181	na	UTR5	UTR5	na	na	5 (1.5)	6 (0.88)				0.3561	1.7	0,4-6,76
EIF2B3	NM_001261418	chr1:45452227	na	UTR5	UTR5	na	na	210 (63.25)	450 (66.56)				0.3238	0.86	0,65-1,14
EIF2B4	NM_001034116	chr2:27587266	rs41288827	UTR3	UTR3	0.01888	0.017558	14 (4.21)	21 (3.1)				0.3651	1.37	0,63-2,87
EIF2B4	NM_001034116	chr2:27587399	na	c.A1440G	p.A480A	na	na	0	1 (0.14)				1	0	0-79,31
EIF2B4	NM_001034116	chr2:27587441	na	c.G1398A	p.K466K	na	na	0	1 (0.14)				1	0	0-79,31
EIF2B4	NM_001034116	chr2:27587447	rs148810263	c.A1392G	p.Q464Q	0.004511	0.002791	3 (0.9)	2 (0.29)				0.3385	3.06	0,34-36,92
EIF2B4	NM_001034116	chr2:27587724	rs1058065	c.C1233T	p.N411N	0.01746	0.015349	15 (4.51)	27 (3.99)				0.738	1.13	0,55-2,25
EIF2B4	NM_001034116	chr2:27589765	na	c.C1052T	p.T351I	1.499e-05	na	0	2 (0.29)	benign	Tolerated	polymorphism	1	0	0-10,84
EIF2B4	NM_001034116	chr2:27590038	rs78599355	c.C916G	p.R306G	0.02161	0.025814	11 (3.31)	36 (5.32)	benign	tolerated	polymorphism	0.2029	0.6	0,27-1,24
EIF2B4	NM_001034116	chr2:27590666	rs41288829	c.G729A	p.P243P	0.02458	0.024767	12 (3.61)	35 (5.17)	unknown	unknown	disease_causing	0.3404	0.68	0,32-1,37
EIF2B4	NM_001034116	chr2:27591536	rs147672203	c.A483G	p.K161K	4.508e-05	0.000233	1 (0.3)	0			disease_causing	0.3294	Inf	0,05-Inf
EIF2B4	NM_001034116	chr2:27591919	rs141872864	c.A372G	p.G124G	0.0004046	0.000465	0	1 (0.14)			disease_causing	1	0	0-79,31
EIF2B4	NM_001034116	chr2:27593297	na	UTR5	UTR5	na	na	1 (0.3)	0				0.3294	Inf	0,05-Inf
EIF2B5	NM_003907	chr3:183852861	na	UTR5	UTR5	na	na	128 (38.55)	267 (39.49)				0.7841	0.96	0,72-1,26
EIF2B5	NM_003907	chr3:183852977	na	UTR5	UTR5	na	na	0	1 (0.14)				1	0	0-79,31
EIF2B5	NM_003907	chr3:183853057	na	UTR5	UTR5	na	na	1 (0.3)	7 (1)				0.2837	0.28	0,006-2,26
EIF2B5	NM_003907	chr3:183853071	na	UTR5	UTR5	na	na	13 (3.91)	35 (5.17)				0.4336	0.74	0,35-1,47
EIF2B5	NM_003907	chr3:183853075	na	UTR5	UTR5	na	na	1 (0.3)	4 (0.59)				1	0.5	0,01-5,15
EIF2B5	NM_003907	chr3:183853142	na	UTR5	UTR5	9.821e-05	na	1 (0.3)	0				0.3294	Inf	0,05-Inf
EIF2B5	NM_003907	chr3:183854503	rs150531914	c.C299T	p.A100V	0.0006593	0.000465	1 (0.3)	3 (0.44)	benign	tolerated	disease_causing	1	0.677	0,01-8,48
EIF2B5	NM_003907	chr3:183855425	rs113994049	c.G338A	p.R113H	0.0003446	0.000581	1 (0.3)	2 (0.29)	benign	tolerated	disease_causing	1	1.01	0,017-19,63
EIF2B5	NM_003907	chr3:183855449	rs144443995	c.G362A	p.R121Q	0.0003147	0.000465	0	1 (0.14)	probably_damaging	deleterious	disease_causing	1	0	0-79,31
EIF2B5	NM_003907	chr3:183855844	na	c.G665A	p.R222Q	1.501e-05	na	0	1 (0.14)	benign	Tolerated	polymorphism	1	0	0-79,31
EIF2B5	NM_003907	chr3:183858362	rs372589283	c.A1000G	p.S334G	1.498e-05	0.000116	0	1 (0.14)	benign	tolerated	disease_causing	1	0	0-79,31
EIF2B5	NM_003907	chr3:183858418	rs143156459	c.T1056C	p.H352H	2.997e-05	0.0116	0	1 (0.14)	unknown	unknown	disease_causing	1	0	0-79,31
EIF2B5	NM_003907	chr3:183860063	rs138857267	c.G1341A	p.S447S	0.00781	0.006512	2 (0.6)	16 (2.36)	unknown	unknown	disease_causing	0.07264	0.25	0,027-1,074
EIF2B5	NM_003907	chr3:183860871	rs114216498	c.G1686A	p.Q562Q	0.002913	0.00314	3 (0.9)	4 (0.59)	unknown	unknown	disease_causing	0.69	1.53	0,22-9,1
EIF2B5	NM_003907	chr3:183861243	rs843358	c.A1759G	p.I587V	0.3138	0.328721	193 (58.13)	353 (52.21)	possibly_damaging	deleterious	polymorphism	0.08059	1.27	0,966-1,67
EIF2B5	NM_003907	chr3:183861897	rs374115857	c.C1880T	p.A627V	1.498e-05	0.000116	0	1 (0.14)	benign	tolerated	disease_causing	1	0	0-79,31
EIF2B5	NM_003907	chr3:183862763	rs181129629	UTR3	UTR3	0.0003893	0.000581	1 (0.3)	0	unknown	unknown		0.3294	Inf	0,05-Inf
EIF2B5	NM_003907	chr3:183862859	na	UTR3	UTR3	na	na	14 (4.21)	36 (5.32)	unknown	unknown		0.5377	0.78	0,38-1,51
HTRA1	NM_002775	chr10:124249118	rs17624021	c.C753T	p.I251I	0.0509	0.050116	35 (10.54)	78 (11.53)			polymorphism	0.6722	0.9	0,57-1,39
HTRA1	NM_002775	chr10:124266264	na	c.G835T	p.V279L	1.504e-05	na	0	1 (0.14)	probably damaging	Tolerated	disease_causing	1	0	0-79,31
HTRA1	NM_002775	chr10:124266308	rs149294320	c.C879T	p.T293T	0.003983	0.006628	1 (0.3)	4 (0.59)	unknown	unknown	disease_causing	1	0.5	0,01-5,15
HTRA1	NM_002775	chr10:124271514	rs147459330	c.C1207G	p.R403G	novel	novel	0	1 (0.14)	benign	Tolerated	disease_causing	1	0	0-79,31
HTRA1	NM_002775	chr10:124271528	rs11538140	c.C1221T	p.D407D	0.004656	0.002558	2 (0.6)	4 (0.59)			disease_causing	1	1.01	0,09-7,14
HTRA1	NM_002775	chr10:124271567	rs144118239	c.T1260A	p.D420E	5.996e-05	0.000116	0	1 (0.14)	benign	tolerated	polymorphism	1	0	0-79,31
HTRA1	NM_002775	chr10:124273929	na	UTR3	UTR3	na	na	0	1 (0.14)				1	0	0-79,31
HTRA1	NM_002775	chr10:124274340	na	UTR3	UTR3	na	na	1 (0.3)	0
ARSA	NM_000487	chr22:51063470	rs146160737	c.C3138T	UTR3	no	na	1 (0.3)	2 (0.29)				1	1018	0.017-19.63
ARSA	NM_000487	chr22:51063477	rs6151429	c.A3131G	UTR3	no	na	47 (14.15)	103 (15.23)				0.7	0.917	0.617- 1.349
ARSA	NM_000487	chr22:51063610	rs6151428	c.G1493A	p.R498H	0.07306	0.038056	30 (9)	57 (8.43)	benign	tolerated	polymorphism	0.811	1078	0.654 1.747
ARSA	NM_000487	chr22:51063696	na	c.C1407T	p.D469D	7.92e-05	na	1 (0.3)	0				0.3294	Inf	0.052-Inf
ARSA	NM_000487	chr22:51063820	rs28940893	c.C1283T	p.P428L	0.0005845	0.000582	0	1 (0.14)		Damaging	disease_causing	1	0	0-79.31
ARSA	NM_000487	chr22:51063830	na	c.C1273T	p.H425Y	na	na	1 (0.3)	0		Damaging	disease_causing	0.329	Inf	0.052- Inf
ARSA	NM_000487	chr22:51064039	rs743616	c.C1178G	p.T393S	0.5393	0.469767	228 (68.67)	481 (71.15)	benign	tolerated	polymorphism	0.4206	0.888	0.66-1.19
ARSA	NM_000487	chr22:51064062	rs149088203	c.C1155T	p.V385V	1.514e-05	0.000116	0	1 (0.14)	unknown	unknown		1	0	0-79.31
ARSA	NM_000487	chr22:51064068	rs6151425	c.C1149T	p.D383D	0.03839	0.03907	33 (9.9)	46 (6.8)	unknown	unknown		0.1043	1510	0.91-2.47
ARSA	NM_000487	chr22:51064416	rs2071421	c.A1055G	p.N352S	0.1917	0.122692	77 (23.19)	164 (24.26)	benign	tolerated	disease_causing	0.753	0.942	0.68-1.29
ARSA	NM_000487	chr22:51064461	rs74315475	c.A1010T	p.D337V	8.067e-05	0.000117	0	1 (0.14)	probably_damaging	deleterious	disease_causing	1	0	0-79.31
ARSA	NM_000487	chr22:51064469	rs147027229	c.C1002T	p.S334S	0.007241	0.004544	3 (0.9)	6 (0.88)	unknown	unknown		1	1018	0.16-4.80
ARSA	NM_000487	chr22:51065287	rs201251634	c.C659T	p.P220L	0.001394	na	1 (0.3)	1 (0.14)	unknown	unknown		0.550	2..03	0.025-160.10
ARSA	NM_000487	chr22:51065305	rs74315467	c.C641CT	p.A214V	4.554e-05	na	0	1 (0.14)		Tolerated	disease_causing	1	0	0-79.31
ARSA	NM_000487	chr22:51065322	rs113990230	c.T624C	p.H208H	0.01338	0.010349	4 (1.2)	9 (1.33)	unknown	unknown		1	0.9	0.20-3.26
ARSA	NM_000487	chr22:51065355	rs34457249	c.C591T	p.P197P	0	na	1 (0.3)	0				0.3294	Inf	0.052-Inf
ARSA	NM_000487	chr22:51065361	rs6151415	c.G585T	p.W195C	0.0767	0.077129	50 (15)	100 (14.79)	probably_damaging	deleterious		0.92	1021	0.69-1.49
ARSA	NM_000487	chr22:51065404	rs74315457	c.T284G	p.I181S	0.0003613	na	0	1 (0.14)		Tolerated	disease_causing	1	0	0-79.31
ARSA	NM_000487	chr22:51065600	rs6151412	c.C459T	p.H153H	0.04336	0.0434732	23 (6.9)	56 (8.28)				0.3294	Inf	0.05-Inf
ARSA	NM_000487	chr22:51065645	na	c.C414G	p.P138P	no	na	0	1 (0.14)				1	0	0-79.31
ARSA	NM_000487	chr22:51065714	na	c.C345G	p.A115A	no	na	0	1 (0.14)				1	0	0-79.31
ARSA	NM_000487	chr22:51065780	na	c.C279T	p.V93V	9.636e-05	na	0	1 (0.14)				1	0	0-79.31
ARSA	NM_000487	chr22:51065802	rs74315458	c.G257A	p.R86Q	0.0001377	na	0	1 (0.14)		Damaging	disease_causing	1	0	0-79.31
ARSA	NM_000487	chr22:51065816	rs6151410	c.C243T	p.G81G	0.000798535	0.00106838	0	1 (0.14)	unknown	unknown	disease_causing	1	0	0-79.31
ARSA	NM_000487	chr22:51066343	rs6151408	c.C265G	5'UTR	no	na	30 (9)	39 (5.76)				0.533	0.824	0.47-1.39
ARSA	NM_000487	chr22:51066430	na	c.G178T	5'UTR	no	na	1 (0.3)	0				0.3294	Inf	0.052-Inf
ARSA	NM_000487	chr22:51066431	rs546035074	c.C177G	5'UTR	no	na	1 (0.3)	7 (1)				0.3294	Inf	0.052-Inf
ARSA	NM_000487	chr22:51066537	rs558023516	c.C71T	5'UTR	no	na	1 (0.3)	12 (1.77)				0.3294	Inf	0.052-Inf
ARSA	NM_000487	chr22:51066552	rs6151406	c.G56C	5'UTR	no	na	20 (6)	50 (7.39)				0.51	0.802	0.44-1.40

## Sheet: ST10
GENE	TRANSCRIPTION	POSITION	Rs ID	cDNA	Aa	ExAc (European non Finnish)	EVS (European)	cases carrier (tot=332)(carrier frequency%)	ctrls carrier (tot=676)(carrier frequency%)	Plyphen	SIFT	Mutation Taster	P	Adj-pval	OR	CI
EIF2B4	NM_001034116	chr2:27590038	rs78599355	c.C916G	p.R306G	0.02161	0.025814	11 (3.31)	36 (5.32)	benign	tolerated	polymorphism	0.2029	1	0.6	0,27-1,24
NOTCH3	NM_000435	chr19:15302941	rs147373451	c.A509G	p.H170R (exon4)	0.001917	0.001512	4 (1.2)	3 (0.44)	probably_damaging	deleterious	disease_causing (splicing affected)	0.2269	1	2.73	0,45-18,76
TREX1	NM_016381	chr3:48508851	rs55999987	c.A962G	p.E321G	0.001691	0.003837	4 (1.2)	3 (0.44)	benign	tolerated	polymorphism	0.2269	1	2.73	0,45-18,76
NOTCH3	NM_000435	chr19:15273335	rs115582213	c.G5854A	p.V1952M (exon32)	0.008494	0.010349	7 (2.1)	8 (1.18)	probably_damaging	deleterious	disease_causing	0.2745	1	1.79	0,54-5,72
CSF1R	NM_005211	chr5:149449827	rs34951517	c.G1237A	p.G413S	0.01302	0.013953	11 (3.31)	14 (2)	probably damaging	deleterious	polymorphism	0.281	1	1.61	0.65-3.88
ARSA	NM_000487	chr22:51063830	novel	c.1273C>T	p.H425Y	na	na	1 (0.3)	0		Damaging	disease_causing	0.329	1	Inf	0.052- Inf
NOTCH3	NM_000435	chr19:15272002	novel	c.C6437A	p.A2146E (exon33)	novel	na	1 (0.3)	0	benign	Tolerated	polymorphism	0.3294	1	Inf	0,052-Inf
NOTCH3	NM_000435	chr19:15276316	rs372834264	c.G5678A	p.R1893Q (exon31)	0.0001341	0.000116	1 (0.3)	0	probably_damaging	deleterious	disease_causing	0.3294	1	Inf	0,052-Inf
NOTCH3	NM_000435	chr19:15292573	na	c.G2606C	p.G869A (exon17)	4.202e-05	na	1 (0.3)	0	possibly damaging	Damaging	disease_causing (splicing affected)	0.3294	1	Inf	0,052-Inf
CSF1R	NM_005211	chr5:149433682	novel	c.G2869C	p.G957R	na	na	1 (0.3)	0	probably damaging	Tolerated	disease_causing	0.3294	1	Inf	0.052-Inf
CSF1R	NM_005211	chr5:149434851	rs281860278	c.T2603G (c.2603T>C Rademakers)	p.L868R	8.992e-05	na	1 (0.3)	0	possibly_damaging	deleterious	disease_causing	0.3294	1	Inf	0.052-Inf
CSF1R	NM_005211	chr5:149441346	novel	c.G1693A	p.D565N	na	na	1 (0.3)	0	probably damaging	Damaging	disease_causing	0.3294	1	Inf	0.050-Inf
EIF2B1	NM_001414	chr12:124115020	rs199544322	c.T176C	p.V59A	0.0001051	na	1 (0.3)	0	benign	Tolerated	disease_causing	0.3294	1	Inf	0,052-Inf
EIF2B3	NM_001261418	chr1:45446707	rs139445917	c.G134A	p.R45H	0.0003147	0.000233	1 (0.3)	0	probably_damaging	deleterious	disease_causing	0.3294	1	Inf	0,052-Inf
NOTCH3	NM_000435	chr19:15290007	rs10408676	c.G3547A	p.V1183M (exon22)	0.02996	0.007791	4 (1.2)	5 (0.73)	probably_damaging	deleterious	polymorphism	0.4871	1	1.635	0,322-7,65
ARSA	NM_000487	chr22:51065287	rs201251634	c.659C>T	p.P220L	0.001394	na	1 (0.3)	1 (0.14)	unknown	unknown		0.550	1	2..03	0.025-160.10
NOTCH3	NM_000435	chr19:15302387	rs143117018	c.T884G	p.L295R (exon6)	0.0001927	0.000698	1 (0.3)	1 (0.14)	benign	tolerated	polymorphism	0.5505	1	2.03	2,025-160,10
CSF1R	NM_005211	chr5:149456964	rs146406037	c.A764T	p.N255I	0.0008398	0.002209	1 (0.3)	1 (0.14)	probably damaging	deleterious	polymorphism	0.5505	1	2.03	0,02-160.1
NOTCH3	NM_000435	chr19:15289850	rs55882518	c.A3704T	p.H1235L (exon22)	0.00399	0.007211	5 (1.5)	15 (2.21)	benign	tolerated	polymorphism	0.6315	1	0.674	0,189-1,97
CSF1R	NM_005211	chr5:149456847	rs149168939	c.G881A	p.R294Q	0.001483	0.002326	1 (0.3)	5 (0.73)	possibly_damaging	deleterious	polymorphism	0.6699	1	0.4	0,0085-3.64
EIF2B2	NM_014239	chr14:75470349	rs150617429	c.C380T	p.A127V	0.002998	0.002907	1 (0.3)	5 (0.73)	benign	tolerated	disease_causing	0.6699	1	0.4	0,008-3,64
CSF1R	NM_005211	chr5:149433888	rs34030164	c.G2760C	p.E920D	0.003024	0.002558	2 (0.6)	7 (1)	benign	tolerated	polymorphism	0.7257	1	0.579	0.058-3.06
NOTCH3	NM_000435	chr19:15290236	rs112197217	c.C3399A	p.H1133Q (exon21)	0.01022	0.01814	14 (4.21)	25 (3.69)	possibly_damaging	deleterious	polymorphism	0.729	1	1.14	0,54-2,32
NOTCH3	NM_000435	chr19:15291576	rs35769976	c.G3058C	p.A1020P (exon19)	0.07318	0.014186	6 (1.8)	11 (1.62)	benign	tolerated	polymorphism	0.8001	1	1.11	0,33-3,31
NOTCH3	NM_000435	chr19:15299051	rs11670799	c.C1487T	p.P496L (exon9)	0.02072	0.021522	14 (4.21)	32 (4.73)	probably_damaging	deleterious	disease_causing	0.8725	1	0.88	0,43-1,73
NOTCH3	NM_000435	chr19:15272374	na	c.G6065A	p.R2022H (exon33)	2.683e-05	na	0	1 (0.14)	possibly_damaging	deleterious	disease_causing	1	1	0	0-79
NOTCH3	NM_000435	chr19:15272378	na	c.G6061A	p.V2021M (exon33)	0.000245	na	0	1 (0.14)	probably_damaging	deleterious	disease_causing	1	1	0	0-79
NOTCH3	NM_000435	chr19:15276256	na	c.C5738T	p.A1913V (exon31)	3.308e-05	na	0	1 (0.14)	probably damaging	Damaging	disease_causing	1	1	0	0-79
NOTCH3	NM_000435	chr19:15276755	rs138265894	c.G5510A	p.R1837H (exon30)	0.0008508	0.000465	0	1 (0.14)	probably_damaging	deleterious	disease_causing	1	1	0	0-79
NOTCH3	NM_000435	chr19:15290207	rs144559574	c.G3428A	p.R1143H (exon21)	6.603e-05	na	0	1 (0.14)	benign	tolerated	disease_causing	1	1	0	0-79
NOTCH3	NM_000435	chr19:15291605	na	c.A3029G	p.Q1010R (exon19)	2.44e-05	na	0	1 (0.14)	benign	Tolerated	disease_causing	1	1	0	0-79
NOTCH3	NM_000435	chr19:15297709	rs148046938	c.T1931A	p.V644D (exon12)	0.0007013	0.00093	1 (0.3)	2 (0.29)	probably_damaging	deleterious	disease_causing (splicing affected)	1	1	1.018	0,017-19,63
NOTCH3	NM_000435	chr19:15298024	na	c.C1732T	p.R578C	4.176e-05	na	0	1 (0.14)	probably damaging	Damaging	disease_causing	1	1	0	0-79
NOTCH3	NM_000435	chr19:15298793	na	c.C1505T	p.S502F (exon10)	0.0001021	na	0	2 (0.29)	possibly damaging	Damaging	disease_causing	1	1	0	0-10,84
NOTCH3	NM_000435	chr19:15299048	rs114207045	c.C1490T	p.S497L (exon9)	0.01234	0.006049	2 (0.6)	6 (0.88)	benign	tolerated	disease_causing	1	1	0.67	0,066-3,81
NOTCH3	NM_000435	chr19:15302421	rs149307620	c.G850A	p.A284T (exon6)	0.0003017	0.000465	0	1 (0.14)	probably_damaging	deleterious	disease_causing	1	1	0	0-79
NOTCH3	NM_000435	chr19:15303190	rs143385744	c.G338A	p.R113Q (exon3)	0.0008447	0.000698	1 (0.3)	4 (0.59)	benign	tolerated	disease_causing (splicing affected)	1	1	0.5	0,010-5,15
NOTCH3	NM_000435	chr19:15303314	rs28937321	c.G214A	p.V72M (exon3)	na	na	0	1 (0.14)	benign	Damaging	disease_causing (splicing affected)	1	1	0	0-79
TREX1	NM_016381	chr3:48508677	rs146524913	c.G788C	p.C263S	0.0001653		0	1 (0.14)	probably damaging	deleterious	polymorphism	1	1	0	79.31
CSF1R	NM_005211	chr5:149433902	rs142435467	c.G2746A	p.E916K	0.0007072	0.00093	0	2 (0.29)	benign	tolerated	disease_causing	1	1	0	0-10.8
CSF1R	NM_005211	chr5:149439315	rs545858226	c.G2080A	p.E694K	1.499e-05	na	0	1 (0.14)	benign	Damaging	disease_causing	1	1	0	0-79
CSF1R	NM_005211	chr5:149452904	na	c.G1042A	p.E348K	2.999e-05	na	0	1 (0.14)	possibly damaging	Tolerated	disease_causing	1	1	0	0-79
CSF1R	NM_005211	chr5:149453051	rs370361925	c.G895A	p.A299T	0.0001203	0.000233	0	1 (0.14)	possibly_damaging	deleterious	polymorphism	1	1	0	0-79
CSF1R	NM_005211	chr5:149457719	rs149911279	c.G685A	p.V229I	5.994e-05	na	0	1 (0.14)	benign	Tolerated	polymorphism	1	1	0	0-79
CSF1R	NM_005211	chr5:149459891	rs143025739	c.C316T	p.R106W	0.001031	0.001163	0	2 (0.29)	probably damaging	deleterious	polymorphism	1	1	0	0-10.84
CSF1R	NM_005211	chr5:149460542	rs56048668	c.T95G	p.V32G	0.00518	0.006163	3 (0.9)	6 (0.88)	probably damaging	deleterious	disease_causing	1	1	1.01	0,16-4,8
EIF2B1	NM_001414	chr12:124106443	rs141136209	c.G778A	p.A260T	3.011e-05	0.000116	0	1 (0.14)	benign	tolerated	polymorphism	1	1	0	0-79,31
EIF2B2	NM_014239	chr14:75469725	na	c.T32C	p.L11S	1.511e-05	na	0	1 (0.14)	possibly damaging	Damaging	disease_causing	1	1	0	0-79,31
EIF2B2	NM_014239	chr14:75472570	rs113994012	c.G599T	p.G200V	0.0003596	0.000581	0	1 (0.14)	probably_damaging	deleterious	disease_causing	1	1	0	0-79,31
EIF2B2	NM_014239	chr14:75472635	rs142977089	c.A664G	p.I222V	0.0001648	0.000349	0	1 (0.14)	benign	tolerated	disease_causing	1	1	0	0-79,31
EIF2B3	NM_001261418	chr1:45340342	rs77068026	c.T1210G	p.S404A	0.01466	0.014884	9 (2.71)	20 (2.95)	benign	deleterious	polymorphism	1	1	0.91	0,36-2,12
EIF2B3	NM_001261418	chr1:45345608	rs371478084	c.G857A	p.R286Q	4.496e-05	0.000116	0	1 (0.14)	benign	deleterious	disease_causing	1	1	0	0-79,31
EIF2B3	NM_001261418	chr1:45392402	rs147773599	c.G464A	p.R155H	0.0006952	0.00093	0	2 (0.29)	probably_damaging	deleterious	disease_causing	1	1	0	0-10,84
EIF2B3	NM_001261418	chr1:45446770	rs151320540	c.C71T	p.P24L	0.0003596	0.000116	0	1 (0.14)	probably_damaging	deleterious	disease_causing	1	1	0	0-79,31
EIF2B4	NM_001034116	chr2:27589765	na	c.C1052T	p.T351I	1.499e-05	na	0	2 (0.29)	benign	Tolerated	polymorphism	1	1	0	0-10,84
EIF2B5	NM_003907	chr3:183854503	rs150531914	c.C299T	p.A100V	0.0006593	0.000465	1 (0.3)	3 (0.44)	benign	tolerated	disease_causing	1	1	0.677	0,01-8,48
EIF2B5	NM_003907	chr3:183855425	rs113994049	c.G338A	p.R113H	0.0003446	0.000581	1 (0.3)	2 (0.29)	benign	tolerated	disease_causing	1	1	1.01	0,017-19,63
EIF2B5	NM_003907	chr3:183855449	rs144443995	c.G362A	p.R121Q	0.0003147	0.000465	0	1 (0.14)	probably_damaging	deleterious	disease_causing	1	1	0	0-79,31
EIF2B5	NM_003907	chr3:183855844	na	c.G665A	p.R222Q	1.501e-05	na	0	1 (0.14)	benign	Tolerated	polymorphism	1	1	0	0-79,31
EIF2B5	NM_003907	chr3:183858362	rs372589283	c.A1000G	p.S334G	1.498e-05	0.000116	0	1 (0.14)	benign	tolerated	disease_causing	1	1	0	0-79,31
EIF2B5	NM_003907	chr3:183861897	rs374115857	c.C1880T	p.A627V	1.498e-05	0.000116	0	1 (0.14)	benign	tolerated	disease_causing	1	1	0	0-79,31
HTRA1	NM_002775	chr10:124266264	na	c.G835T	p.V279L	1.504e-05	na	0	1 (0.14)	probably damaging	Tolerated	disease_causing	1	1	0	0-79,31
HTRA1	NM_002775	chr10:124271514	rs147459330	c.C1207G	p.R403G	na	na	0	1 (0.14)	benign	Tolerated	disease_causing	1	1	0	0-79,31
HTRA1	NM_002775	chr10:124271567	rs144118239	c.T1260A	p.D420E	5.996e-05	0.000116	0	1 (0.14)	benign	tolerated	polymorphism	1	1	0	0-79,31
ARSA	NM_000487	chr22:51063820	rs28940893	c.C1283T	p.P428L	0.0005845	0.000582	0	1 (0.14)		Damaging	disease_causing	1	1	0	0-79.31
ARSA	NM_000487	chr22:51064461	rs74315475	c.A1010T	p.D337V	8.067e-05	0.000117	0	1 (0.14)	probably_damaging	deleterious	disease_causing	1	1	0	0-79.31
ARSA	NM_000487	chr22:51065305	rs74315467	c.641C>T	p.A214V	4.554e-05	na	0	1 (0.14)		Tolerated	disease_causing	1	1	0	0-79.31
ARSA	NM_000487	chr22:51065404	rs74315457	c.284T>G	p.I181S	0.0003613	na	0	1 (0.14)		Tolerated	disease_causing	1	1	0	0-79.31
ARSA	NM_000487	chr22:51065802	rs74315458	c.257G>A	p.R86Q	0.0001377	na	0	1 (0.14)		Damaging	disease_causing	1	1	0	0-79.31
